# Supplementary material for: Molecular crosstalk between COVID-19 and Alzheimer’s disease using microarray and RNA-seq datasets: A system biology approach
Source: Front Med (Lausanne). 2023 Jun 7;10:1151046. doi: 10.3389/fmed.2023.1151046 (PMC10286240; doi:10.3389/fmed.2023.1151046)
Supplement: Supplementary file 1 [file Table_1.XLSX]

## Sheet: Table 1
ALZHIMER'S DISEASE DEGs
GSE4226_up	GSE4226_down	GSE4229_up	GSE4229_down	GSE18309_up	GSE18309_down	GSE97760_up	GSE97760_down	GSE36980_up_TISSUE	GSE36980_down_DOWN
ACTR2	OSGEPL1	NOL6	NDUFA6	ZMYND10	LINC00664	IQCJ	PSIP1	CCDC183	CCKBR
PRELID1	ZNF274	LAT2	BTF3	ARL9	PMP2	XLOC_014096	XLOC_l2_015885	LCN8	SYT5
SEC61B	PEX16	DDX5	ATF3	EGFEM1P	FAM170B	XLOC_l2_010697	RN28S1	GALNT12	NUS1
H2AFV	ROPN1B	ACTG1	PLGRKT	HCG8///ZNRD1ASP	MIR6756///MCAM	XLOC_l2_012570	HAPLN2	PHF10	CHRNB2
NAV1	TIFA	RPS6KB2	KLK5	FFAR3	LOC101060181///ZNF44	Q3KR39	FLJ41455	NME8	TPI1
COMMD5	STMN3	EFHD2	NOCT	CAPRIN1	LOC100133131	ELMOD3	HBS1L	FAM227A	RERG
SELK	CAPNS2	PRRT1	BCAP29	KIAA1461	CLDN11	XLOC_005485	ARL13B	LIG3	FAM163B
FBXW9	MAPT	ALDOA	CAPN6	PAQR8	VPS33A	KIR2DL4	ZNF736	SAMD3	SLC7A8
DUSP11	LRRC45	ACTB	INPP5K	EMP1	RTP3	CYP2F1	ZNF492	UGT2B17	PDCD2L
GPI	ZNF503	CAP1	TOR1B	CYMP	HIF3A	XLOC_004244	ZNF280D	CAPS	ZNF846
GBAP1	DNAAF3	DDX21	OTUB1	LOC105369859	SLC4A1	LOC100128348	NAA30	ZNF83	SPATA22
UBE2Q1	CHPF	HERPUD1	FEZ1	PGM4	RBM43	LOC100129931	SENP6	KLHL5	LINC00643
RPS14	MTERF1	RPL7A	VPS37B	LOC101927522	TTC28-AS1	XLOC_013489	ZNF594	TDRD9	SNORD115-34
ATP1A3	LEO1	GPR108	RPL23	HLA-DOA	KRT17P5	TTTY16	ZNF260	ADGRA3	SLC43A2
NREP	TST	RPL9	CELA3A	TMPRSS4	AHNAK	LOC100652730	SNORD98	COL11A1	PSMC3
DNAAF2	C12orf4		DDX24	LOC100130641	SLC17A8	CEP104	ZNF254	ASB9	INPP5A
SLC25A3	HIF1AN		CLDN4	PREX1	MAP2K7	HBQ1	XLOC_000393	AIFM3	EHD3
FAM189B	EHD2		TUBB	NARF	FREM1	CEACAM18	RN5-8S1	FLJ42258	GBA
AZIN2	PEF1		THRA	TM4SF19	HSD17B12	SERPING1	MAPK8	SH3D19	NREP
HNRNPUL1	POLR3F		NLN	FLJ90679	ABCC11	LOC100505736	PHF14	SLC25A18	ATP6AP1
FOXM1	STOML2		CSTA	LAMB3	MYH3	HBM	CAPS2	MIR15A	PLD3
IL17RA	GADD45G		RASL11B	CAMK2N0	KITLG	C22orf45	EPT1	EEF2K	ENO1
CXADR	AMACR		NAA50	CAPN12	OR9A1P	XLOC_008527	PHF20L1	LINC00158	PARVB
RPL10L	BORCS7		NCK1	LOC101929756	CDC42BPA	XLOC_014393	TMPO	CUL9	RPP25
SAAL1	TMEM161A		CYFIP2	MTMR0	PPP5D1	LOC100129869	XLOC_l2_014830	HDDC3	PSMC4
PMVK	FOXS1		EIF2S2	PLCE0	TNS1	LALBA	LAMTOR3	LAMA3	GPR26
BEGAIN	DLGAP5		CSTF1	SMARCA1	LOC101928865	CTGF	ZDHHC20	KCTD15	SNORD115-24
POP7	H19		EPDR1	PCDH6	TPM1	XLOC_001186	AP1AR	OR4N3P	KCNK1
RAD51C	SPIN1		C2orf42	COL4A4	GJA10	SLC22A11	TRPM7	HMGB3P1	BLOC1S2
AHNAK	LRRC14		GEMIN7	MAGEA3	EGLN2	ACP2	ZNF486	CEP295	VAMP2
ZAK	IL17RC		SND1	BNC0	OPRM1	KIAA1644		CDH4	GALNT2
ABHD14A	UXT		STAR	SNORD7	SMAD5-AS1	XLOC_000346	MAGOHB	ZNF701	PAGR1
EPB41L1	CRTAP		VPS51	CLIP1-AS0	TRABD2A	XLOC_013818	ZNF141	SMCHD1	CERS3
MAPK14	SLC30A5		TMEM70	FBXO3	FOXO3	XLOC_l2_011361	ZBED6	RFX5	GDAP1L1
CALM2	CD82		RPL5	SERTAD3	MAATS1	KRT31	SPEF2	BCL2L11	GDI1
HLA-DRB5	MAPKAPK3		WARS	CEP151	GPR161	XLOC_009337	AP1S2	TSPAN11	STK32C
RAN	LOC142937		UQCRC1	DNMBP	CASC15	RPL10	SCUBE1	MTERF4	METTL1
PIDD1	ITGB3BP		GAPDH	EDNRB	IFNW1	XLOC_l2_010463	C6orf204	NANOS1	PANX1
SERGEF	CRBN		PIGO	POLR3G	ADGRD2	PWRN2	TMTC3	UNC5CL	MALAT1
ALOX5AP	PPIB		VCAM1	LMBRD1	RCVRN	C9orf171	PPP1R12A	C7orf76	GTF2H5
H3F3B	OGFR		COMMD8	LOC101927813	DLGAP1	XLOC_001162	RBAK	LINC00417	PSMD8
TMEM87A	SLC25A46		SMG9	ITGB1	GNG13	VWA1	DZIP3	MIR153-2	RHBDD2
EWSR1	NUP85		CDH1	GIPC2	ALDH4A1	XLOC_l2_013420	ARGLU1	OSR1	SPRED1
POLDIP2	DPAGT1		ZNF3	TPD52L0	MEG3	XLOC_010219	C5orf28	LOC442028	VSTM2L
MGC2889	CDK16		BNIP2	BTN1A0	MEP1A	SEC14L4	SENP7	STH	NPTXR
PSMB4	AP1S3		C11orf49	LINC01028	DSEL	NKX1-2	MIR17HG	C5	NT5DC3
SF3B2	TNNC2		EIF3H	ILDR1	ARPP21	KCNQ3	EDEM3	FGFR4	ZNF514
FOXA3	SORD		CHMP4A	MAP1B	LOC100505658	XLOC_006980	DPY19L4	CFAP47	CXXC5
PPP2CA	RSU1		ZBTB37	PDE4A	SLC6A8	TGM2	SPIN4	POLA1	TMEM115
LMBRD1	SF3B6		GNL3	CES1P0	LOC101927907	SEPT7P2	ZNF326	NPNT	SNORD115-25
RMDN3	CTRB1		CASP2	IGFBP1	VWDE	XLOC_001370	TUG1	BAIAP3	MYADM
KIF12	SLC39A1		MSC	LOC105369339	OPRD1	XLOC_012618	CPEB2	C5orf17	PRAF2
EIF3E	UNC45A		MRPL27	C2CD2L	ANKUB1	XLOC_000762	RN7SK	PLXNB1	SLC7A14
ATG4D	PEX26		PCMT1	TMEM216	CXCL3	SGIP1	KPNA5	PKD2	CISD2
SF3B3	CREB3		PCIF1	SPANXA2///SPANXA0	ALDOB	XLOC_001020	ZNF273	IFT74	SLC35B1
CDC42	A4GALT		SF1	SNORA70///RPL9	SLC2A1	MRC2	RAD54B	ZNF732	RYR1
PRDX4	THAP4		NKG7	DSEL	LOC283485	XLOC_001680	SCAF11	SCARNA7	SEC14L2
MSN	TRIM21		ASB3	RCBTB1	DAZAP2	P2RX2	ZNF780B	FAM90A1	CSRNP2
PROS1	RPS2		MRPS5	TPM0	RNASE7	XLOC_013981	DGKE	RXRA	POLR2A
AP3S2	LARP1		TCF19	ADCY9	NTNG1	ANKRD33	UBE3A	TYSND1	SERINC3
NCLN	PTPA		NRBP1	MIR670HG	GPX8	OR10A4	ANKRD26	LINC01138	CCDC6
ZNF706	BTN2A1		ERGIC1	CSRP1	C11orf96	XLOC_011719	PTPRC	FNBP1	P2RX7
GNB1	OXNAD1		SCLY	ZNF232	ZNF425	LOC100505697	ZNF286A	PPP1R13L	RAB33A
TALDO1	RBCK1		RPL24	KCNK0	TBX5	FAM180A	ZNF765	RNU11	FKBP1A
TSPAN32	CABYR		VAMP4	IL17A	UST-AS1	ZNF578	RIF1	BDH2	BLCAP
JTB	ZNF526		CENPO	WNT5	ZNF135	RTN4RL1	TAS2R19	MYO5C	BPHL
EXOC7	TUBGCP4		STK25	PLEKHB0	SH3TC2	BPIFB2	C6orf228	RAD52	HOPX
C21orf33	UQCRB		MPV17L2	CACNA1B	KCNQ1	KRTAP5-4	ZNF525	HIST1H3G	PUS3
TUBA3C	ATXN10		ABCB7	FXYD0	DAOA-AS1	XLOC_l2_005314	ZNF430	LOC554206	MAK16
PRKCH	ZNF3		MTCH1	FN0	LOC101927272	XLOC_l2_007204	ZNRF2	BTN2A3P	PCDH1
CCNI	UBE2E1		CALCOCO1	LOC100506378	ASCL1	LOC100132593	SMURF2	MMP12	TMEM35A
TMEM230	SFTPC		HNRNPF	ADGRG5	HIC1	XLOC_003384	EFHA2	VCAN	ARF4
HIST1H1C	IGIP		FIBP	PDLIM3	METAP1D	OR2A25	ANKRD13C	EBF3	FNDC9
MTBP	2022-03-02		CLTA	CDRT0	C21orf58	XLOC_009856	ZNF138	RASL12	TTPAL
NCAPD2	NAB2		SLC25A3	TAT	MYL4	XLOC_l2_010448	TRPC1	ADAMTS10	TSPYL5
BAIAP2	HARS		SMARCD3	ACTG1P16	SUCLG2-AS1	FAIM2	KIF21A	MYBPC3	MIR148B
CDC42EP5	TPST1		AKIRIN2	CBR3-AS0	LOC105372969	EPHB2	UBE2D3	SNORD115-40	NRN1
CANT1	RIPK2		FAM3A	GPRC5B	NRP2	XLOC_l2_003139	BBS9	VTCN1	AHSA2
KLHL41	EML4		DIRAS3	BDH1	ANKRD29	XLOC_014215	PTPN11	ZBTB47	TRIM32
NSMCE1	ARC		WRAP53	LOC100506081	BTNL9	RAB3IL1	ETNK1	C16orf78	CACNG3
CNDP1	IKZF1		PHF1	LAYN	SORBS2	C6orf132	GDPD1	HAUS3	MOCS3
FAM122A	FAM234A		NYNRIN	ITGA10	DCAF13	TTLL8	ZNF292	NAP1L4	SNORD116-6
UBA1	UBE2G1		ZNF556	NAALAD1	ITIH3	XLOC_000175	XPA	FBF1	GRINA
SIRT7	MARS		NR1I2	ATXN7L0	KDSR	EFNA1	ZNF121	PFKFB2	CYTH2
HLA-DRB3	TRA2A		TERF2IP	UNC79	IL22RA2	XLOC_014104	CTLA4	MAATS1	PORCN
NTMT1	OGT		BCKDHA	LOC283193	POLN	FBRS	ZNF257	CLK1	OLFM1
CRIP1	HACD1		DHRS7	SLC30A6	SPINK13	XLOC_008311	GVINP1	PAGE2	RPL32P3
STARD3NL	PAIP1		ERCC6L	SRRM4	FZD10	FLJ36000	SNORD45A	ADAD1	MAGED1
PPP2R1A	SMIM7		XRCC6	GJC0	AGAP11	XLOC_l2_008755	CCDC41	RNF207	AP1S1
HNRNPA0	ATIC		TCOF1	FGF11	ANKRD13C	LOC100292905	SVIP	GUCY2F	CLPTM1
RPL35A	SH3YL1		SH2D4A	ZNF80	DOCK6	ARHGEF15	ZC3H11A	SNORA14B	LINC00310
NDUFB9	PPP1R14B		ZCWPW1	LOC100287807	ZNF599	LOC100507389	C9orf72	RIBC1	PHYHD1
ARL5A	RPP30		SLC39A1	POU3F1	TRIO	XLOC_006314	HIPK3	TCHP	PEF1
LOXL4	ATP1B3		TNFRSF10A	SPATA44	CADM3	XLOC_l2_010097	SYCP2	KCNJ2	TMEM127
TAGLN2	PGP		CAPZB	TLE0	CACNA2D1	XLOC_l2_008008	ZNF813	ADCY10P1	GAFA3
IGFBP7	TSC22D4		VAT1	M1AP	ALAS2	XLOC_006625	ATAD1	SNORA37	PTDSS1
USP25	RPS3		DDX54	ZNF459	CARS-AS1	SPATA22	C15orf29	LINC01600	REEP1
RAB3A	AFAP1-AS1		FOSL2	SPERT	GSX2	MYEOV	SNORA16A	EPB41	MCFD2
RBX1	GLUL		C14orf93	HSBP1L0	BIRC5	XLOC_010366	LOC100131257	CDR1	RTBDN
HNRNPA1	FAM198B		LAT	RHOJ	SYN2	XLOC_l2_009319	IL6ST	ZNF114	RABIF
AKAP1	CWC27		PPP1R16A	DAW0	SARM1	MAP1A	ZNF248	ATP11AUN	GRPEL1
PCBP4	SYAP1		PRKAR2A	LRRC33	PAGE5	XLOC_l2_013506	MAPK9	LOC100134868	MEIS3///MEIS3P1
TUBB4B	TRMT2A		RPL36AL	FOXN0	RAD51B	XLOC_009498	BNIP3L	AIDA	FJX1
HMGN4	ELL		MON1A	ARL17B///ARL17A	RBPMS2	KLC3	METTL15	DBF4B	MTCH1
CHMP5	HSPB1		MSH5	NKAPP0	CLU	CD99L2	C6orf170	PRIMPOL	SNORD115-44
FUS	ACTG1		SLC38A10	ARR2	LINC00298	XLOC_l2_009439	ZNF268	PHACTR3	EFNB3
EFTUD2	PIAS4		TUBB6	TBC1D15	GRIP2	HMX2	LRRCC1	POU2F1	TMEM70
ZDHHC16	CISD1		GAL3ST1	CRNN	LINC00689	CAV1	ANKRD18B	LOC153684	ATP6V0D1
SSNA1	STX7		FKBP1A	INTS0	EGF	KLF1	ARID4B	TERC	NUDT14
ENO1	TCF3		CHMP3	CRISP0	ST3GAL3	ETV3L	XLOC_l2_007433	PCDHB17P	SNORD115-27
EFHD2	TATDN1		HIST1H2AC	P2RX5	LGALS12	XLOC_001414	UBE2E1	L3MBTL1	CCDC190
SH3BP5	MRGBP		TM7SF2	LOC101928613	SLC22A23	OSBP2	PRKACB	MATN2	ATP6V0C
SLC25A37	ABCE1		EMC4	ZIC4	MIR1306///DGCR8	XLOC_009305	CREBZF	CAPNS2	OR1L3
MYEOV	CES1		NGRN	LOC285096	MARVELD3	ATCAY	CDK17	PMCHL1	PTP4A1
SRRT	EIF3C		CDC20	SYNPO1	BTG4	LOC100506196	DDX31	ANP32D	TOMM22
MATK	MEPCE		RPA2	HTR1D	LOC100129973	ERCC2	PLS1	PDE8A	VIPR1
PPCS	RIOK2		RPLP0	SPON0	FGF14	XLOC_002643	ZNF91	GNG2	SORCS1
ISOC2	ZNF667-AS1		ZCCHC17	COX10	ITGB1	EPB42	ZNF836	ATM	NAPA
SEC24C	MT1G		CGA	EXOSC1	CRMP1	ACSM5	ZNF420	LCN12	CLIP3
PLK3	PREPL		RAPGEF3	PER3	KCNE4	TTC16	LOC642236	ZNF519	ATP6V0A1
2022-09-01	RPL9		TRIT1	SERPINB12	LRP12	SMOX	ALS2	PDIA2	RIN1
RCN2	EPS8L1		TIMP1	LOC100288720	UNC13C	XLOC_009197	RBM12B	SNTN	ATP1A3
MIOS	LOC283352		BRSK1	TONSL	FITM2	LOC100287633	PSMA8	OR10AG1	ENSA
TRIP6	MRPS2		FBXO9	MRPL11	HGF	C2orf73	LCORL	FABP4	ORAI2
SRSF2	ZDHHC16		CHAF1B	PHKA0	RPL35A	XLOC_004375	ZNF238	SEC31B	WBP2NL
HAT1	CHCHD6		CLK3	LOC730100	KNDC1	XLOC_008586	KIF20B	TUBA3FP	NACC1
SDHD	APEH		TUBGCP2	SPANXA2-OT0	CRHR1	PHOSPHO1	XLOC_007718	QIQN5815	PCYOX1L
ATP5A1	TAF11		SLC2A5	SULT1E0	CD163L1	XLOC_007279	CCDC126	HAUS5	LHFP
SAE1	RCVRN		HSP90AB1	LOC101928818///PWRN0	PRO2958	LOC100268168	SLAMF1	FANCB	SV2C
TMEM71	CYB561A3		B9D2	LOC101926997	HMGA2	TACR1	CFL2	DNMT3B	SULT1A2
POU2F2	RAB7A		PPM1G	LOC101927123	LOC100507472///PCSK6	RGS12	SNORD64	SNORD116-29	PRRG4
ZBED1	GNB2		ARHGDIA	NUB0	BCL2L14	TIPARP	ERCC6L	ZC3H11A	LTV1
ANAPC5	DLST		ABHD11	PMCHL1	LOC101929752	CLCNKA	ZNF236	COLEC12	SNORD116-22
GPR87	EPHX2		KATNB1	EPS8L1	C1orf101	XLOC_000945	ZNF468	GPR149	FABP3
PREB	RWDD4		RPS3A	ZNF518	KCNMB2	XLOC_010272	APC	ZDHHC11	MCHR1
CALR	SLC18A1		CALCOCO2	RASEF	LOC339666	LOC100506910	IL18R1	ARID3B	ELAVL1
PA2G4	AKTIP		AKR1B1	KCTD0	PDIA2	XLOC_l2_013530	USP47	HIC2	CMIP
MBD4	TBPL1		MLLT11	HNRNPM	LINC00644	WNT4	ZNF429	CAD	CLDN12
KLHL20	COG8		PRPF8	DNAH5	COL5A1	KIRREL3	MAPK6	ARL4A	JAGN1
SMAD3	LETM1		NENF	GSTA2	PKP4	LOC100134264	FAM76A	ENO3	KCNG2
STOML2	SERPINA4		SPSB2	TNXB	CYP2A13	XLOC_l2_001986	ZNF699	LOC102724229	BACE1
RRAS	KHK		FZD7	COL10A0	PPEF1	XLOC_l2_011899	PREPL	CGNL1	KIAA1958
RFX5	CEP19		NONO	MAY	RAG2	XLOC_l2_009762	MGC40069	ALAD	ZNF577
PCSK7	KPNA6		KIF1B	LARGE-AS0	STON2	C17orf109	NUDCD1	WFDC10B	RBFOX2
VTI1B	SULT1A1		ARAF	FLRT2	ZNF396	XLOC_010401	ZMAT1	PPIE	TNFAIP1
MFSD2A	PRDX2		PLEKHH3	MICALL1	PDE1C	Q20ZE8	PAR5	GATA3-AS1	NHP2
HIST2H2AA4///HIST2H2AA3	ADM		CPTP	DCLK0	CLCN7	XLOC_005125	XLOC_l2_003419	TLK2	SLC25A4
RPLP0	SP100		CCDC94	LOC100996245	CALCRL	PIP5KL1	EML5	ADAMTSL3	ACVR1B
PIGH	SLC25A13		VPS53	CDKN2D	LOC100505534	KRTAP9-7	KIAA1826	EPB41L4A	YWHAB
SRSF4	GALNT15		SLC11A2	LOC102723644	CHRM3	XLOC_013679	CEPT1	SRSF5	DCTN3
ABHD6	HKDC1		RPS24	CETN0	BGLT3	XLOC_008609	HIST1H4E	LOC400002	IGSF3
RPS10	FBXO17		ODF2L	MUC3B	LOC100996760	XLOC_004470	LRRC40	SNRNP48	ERO1A
PIGT	EIF3J		RPL31	PPBPP1	KLK5	XLOC_002035	GPRIN3	ACTL7B	AP2M1
AHSA1	CENPK		DCAF12	LZTS2	FIGN	XLOC_014408	ZNF501	CDRT1///FBXW10	CACNB1
DAZAP1	SLC7A11		RPL23AP7	EFNA0	SOX6	LOC387723	BMPR1A	ALDH2	LPIN1
DLK1	RHAG		RAB32	LOC105370745	CYP11B1	HMGB4	IMPAD1	FREM1	MLLT11
ARL6IP5	DLL3		KRT33B	DYNC1H0	LINC00939	XLOC_007868	SRSF1	LASP1	PTMS
MAPKAPK5-AS1	ARHGAP19		BCL2L12	C7orf76	SLC6A11	C17orf103	MBTPS2	VPS37D	SLC17A7
ERVK3-1	SH3PXD2B		TUBA1C	NOX0	LINC00661	NMS	FAM76B	CDH23	DNAJA1
RPL28	BUD13		EIF1	MAGI0	ACSBG1	CARM1	EFTUD1	DDB2	ACAD9
PGF	SQSTM1		POLR3D	TEAD2	ZNF92	LOC646324	RALGAPA1	PTPN12	PSMB2
LRRC59	USP33		ATF5	LOC101928699	ZNF462	ACCSL	XLOC_006985	SNORA20	FBXO9
GPSM1	TWF2		HNRNPAB	ZNF770	ITGB4	TTTY12	LOC284240	FABP12	FREM3
ELP6	IGFBP3		TBCD	KIAA0086	GPR158	LOC100507653	XLOC_l2_015213	RNU6ATAC	YIPF7
POLR3D	MUTYH		BTG1	LOC105371762	CDH8	C9orf173	RANBP2	CPS1	SNORD115-28
SARAF	OBFC1		CRH	FOXI0	NYNRIN	XLOC_005915	HACE1	A2ML1	RFTN2
KIF2C	ERGIC1		RPS25	PDXDC0	DIRC1	C19orf77	GOLGA8F	SLC16A5	TAGLN3
ITGA5	RNF10		ECE2	SLC47A1	CXCL11	XLOC_l2_015593	ALG10	S100A5	SNORD116-1
WDR13	TSPAN1		SERF2	ANKRD52	TMCO5B	XLOC_012244	ENPP4	MYL3	LOC645188
GOLGA2P10	MEOX2		TMEM51	PIEZO1	SOBP	XLOC_006476	TP53RK	OR4A15	ELP5
RTN4	FAAP100		MPST	RUNX1T0	DPPA5	MGAT1	FAM35A	STARD9	FAM102B
COTL1	EXOSC3		HN1L	NLGN4X	RUNX1T1	PSMB11	SACS	TRIOBP	CPLX1
GM2A	YARS		COX7C	LOC105373859	GFOD2	TNRC18	GPR174	ZNF404	MTRF1L
RPS3A	PSMC1		B4GALT7	CABP1	TEAD4	LOC145837	ZNF518A	PNN	ACTR3B
CD81	CYCS		RPL39L	FOXP2	ZMYND10	XLOC_013925	ABCD2	KANSL1L	PPP1R11
RPS15A	HIST3H2A		TMEM128	SSUH1	DRICH1	XLOC_014020	IPO7	LMOD1	CFL1
TIMM17A	SLCO4A1		GLRX3	TLDC0	LOC101929373///SLC9B1	IQSEC2	ANKRD36BP2	IL11RA	DAGLA
MYL12B	CHGA		CD19	MEX3C	DPCR1	XLOC_005088	XLOC_l2_006812	HCG27	SCD5
GPRASP2	NDUFB1		ARHGEF25	ACVR1B	SEMA6D	XLOC_006561	SECISBP2L	ZNF704	GTF2E1
EEF1A1	UBL4A		PPP2R1A	CCKAR	HTN3	OTOR	XLOC_000707	RPL26	ATP6V1F
CHCHD2	SCG3		SCMH1	ITGBL0	MAMDC2	CSN1S1	PTCH1	SPEG	PCP4L1
PEX11G	NOL11		PSMG3	ATP8B2	PDE5A	GYPC	VHLL	MARVELD1	LUZP6///MTPN
BTBD7///EEF1A1	ETNK2		RPS13	LOC105377467	PF4	EXOC3L4	LOC100289230	ZCCHC24	SNORD115-33
AP1S2	INPP1		LASP1	WNT5A	HGD	LOC143188	GEN1	HOXD8	FH
ATRIP	RFC5		TRIM9	LAMA3	LOC101928718	GLI4	LOC100507217	PDE5A	RNF165
EBAG9	RPL34		GPR132	CEP69	PLB1	GUK1	SNORD26	SYTL4	SLC6A17
TSPAN8	APH1A		NSDHL	PPARGC1B	LOC105375773	LAMA3	ARL15	TRPM3	SNORD115-31
NR2F6	MMP1		SNF8	PRSS34	LMO7DN	XLOC_002001	ZNF644	KAT2A	C12orf10
CRIPT	NDUFA4L2		PRR13	CSMD1	TTC38	LOC652119	XLOC_l2_012210	HIP1R	GREM2
CAPNS1	MEN1		RXRG	CENPA	ZNF704	XLOC_l2_008696	ZNF614	TRANK1	GEN1
DPH1	NIPA2		RPL36A	LOC101928224	PDLIM3	ADARB2-AS1	SNORD58A	TTF2	PNMA1
TPI1	C17orf53		NDUFB10	DLG4	GUCY1B3	IQCF5	NIPSNAP3B	LOC100132005	RAB6A
RPL23A	CEP68		RPL8	C9orf115	MGLL	XLOC_000105	KDM5A	DAOA	R3HCC1
MEST	C14orf169		ERGIC3	ACVRL0	CFAP70	LOC441601	CENPK	CDK15	NIPA1
EIF3M	EMP2		DDX17	NAV0	AKT2	KLHDC8A	RNF6	FRYL	RPUSD3
MLLT6	KXD1		ENDOG	HOXD3	H2AFY	SMR3A	SLFN12L	SPRR2A	ICMT
KHDC1L	CX3CL1		DHRS12	KIAA1548	LOC100128198	XLOC_012281	UBE3C	HCG8	GABBR2
RPL9	FUBP3		RPL6	LOC728613///PDCD5	CHRNA4	XLOC_001275	CASC4	LIPI	RN7SL737P
NAT6	RCN3		RPS20	LIMK0	MYCT1	XLOC_002941	TMEM38B	OR10K2	ARMCX3
RPL3	VWA1		EZH2	AMFR	PTMS	XLOC_012176	REXO1L1	PROX2	PDK3
SMARCAL1	SERTAD1		ACBD6	CCNY	ZFP28	XLOC_006670	TET2	TTLL12	LOC400590
ARHGEF1	PPIH		CEBPB	CASD0	PANX2	XLOC_005397	MIAT	HES5	VDAC1
HIST1H2BN	NDUFA9		CKAP2	ZNF578	LOC101927787	SSX3	PDIK1L	KLHDC1	ACTB
RPA3	FERMT2		ACOT13	ZNF214	PDE9A	LOC400662	DCAF8	TAS2R20	KHSRP
PGLS	ARMC7		MYRF	ZNF582-AS0	FAM196A	XLOC_006193	GCC2	ZNF311	CBLN4
ALDH3A1	PPARG		PDIA4	LOC283787	PLEK2	MOV10L1	DENND4A	RPS27L	CALML4
ECHS1	UBE2F		C5AR1	SLC22A12	LOC100506122	ADCY4	ZNF770	DOCK1	LDHA
DPEP1	SPAG16		RPLP2	LOC100506884	C6orf141	LOC100129581	ZNF441	PCSK4	GON7
ARF1	CNNM2		MAT2B	ABHD11	PRTFDC1	LOC100507305	SNORA73A	LOC100130507	MMD
STX5	CDKN2D		SSR4P1	FGF7P3///FGF7P6///FGF6	GAGE12D///GAGE12F///GAGE12H///GAGE12E///GAGE12B///GAGE12C///GAGE2D///GAGE12J///GAGE12G///GAGE13///GAGE12I///GAGE7///GAGE6///GAGE5///GAGE4///GAGE1	KIF26B	XLOC_l2_003757	TPT1-AS1	ARHGEF10
STOM	MBOAT2		C21orf59	ADAM21	LOC105370697	ADAM21	C9orf123	ARNT	GPR12
DPM1	GNB3		TRIM55	LINC01086	C16orf71	XLOC_l2_015938	XLOC_011183	GHR	CYB5B
CYCS	PSMD11		PRDX1	LACE0	LOC152225	OLFML2A	LOC100506233	RPS25	NRXN3
CRK	FNDC10		PPP1CB	MYO7B	TAS2R7	XLOC_l2_011044	CSNK1G3	THSD1	NCDN
RDH11	TNNT1		CREG1	FAM169B	SLC4A11	KIAA1539	MYNN	IFNA2	TBCB
CXCL5	PLEKHA8		ARF5	ZNF708	ADRA1A	NYX	G2E3	COL18A1	GSTT2B///GSTT2
RBMS1	NRP1		PLIN2	IL6ST	ZBTB7C	XLOC_000111	SNORD3B-1	RFX2	SLC20A1
CHMP6	TRIM62		FAM27C	STX18	KCNV2	HIGD2B	TIGD1	HMBOX1	RAB39B
BLMH	ARL3		GNPDA1	TPT1-AS0	RREB1	XLOC_006188	VPS13B	ZNF235	C2orf66
KLHL12	ST6GALNAC5		CFL1	TAF6L	WISP1	XLOC_000010	EXOC5	HIST1H1E	PPME1
PI4KB	BACE2		MRPL13	FCGR2C	IGHM///IGHG1///IGHD	LOC100652924	CDC42EP3	ZNF337	NKAIN1
UBB	SHANK2-AS3		THY1	LOC105378469	DLL3	SYNE1	RNMT	TEF	HYOU1
EIF3G	ATP6V0E2		GALK1	PATJ	BCL6B	LOC388210	ZNF726	EXOSC10	OAZ1
TIMM8A	RRP1		ETS2	DENND5B	ABI2	VWCE	SLTM	EVX2	ATP2A2
SLC37A4	EDN3		NAA10	LOC100129619	GPR137	SCGBL	ZNF738	SATL1	FAN1
GRB2	TOMM40		RXRA	LOC100653137///CDH22	TUSC3	LOC100287225	FAM91A1	WWC2	ZNF808
LMNB2	ARL4D		RLIM	HPX	CCDC60	EPB49	RG9MTD2	ZNF841	SNORD115-38
PRKCZ	SLC5A6		CD151	ZNF263	VEPH1	FLJ30679	LOC100132352	ZNF663P	TTYH3
NAT9	PTPN11		DCTN6	PREPL	GRB14	XLOC_009752	DDX3X	IHH	SNRNP70
STUB1	SLC25A17		PSMA7	ZKSCAN7	LOC100130502	CLPS	ZNF728	FNDC7	KDM7A
HSPA1A	VAMP3		CRELD1	SAMHD0	SOX9	LOC339240	SAT1	SNORD115-2	NUMA1
C10orf10	GMNN		LINC00852	TMED3	FAM83C-AS1	AOX2P	ZNF160	MIR30C2	RNF187
PTMS	TCN2		PSMA1	BOC	AZU1	FIBCD1	CASC5	IGKC	ELL2
KCNH2	IDH3A		GLOD4	GABRA1	ATAT1	PCP4	FAM69A	HCAR2	SNORD116-28
APBA3	FHL3		LOC100129138	LOC101928000	LOC105372695	LOC100288601	DENND1B	TNS1	NCBP2-AS2
EIF4A1	PTN		ARHGAP32	LOC101928909	NEXN	REREP3	ZNF737	OR4K14	GOLPH3
GPRC5A	ZNF622		GTF2H4	DNAJB8-AS0	ENHO	XLOC_000082	C2orf69	PSG6	NRAS
HLA-DRB1	TNFSF13		TECR	NDST3	FAM201A	LOC100129999	BAGE	SIM2	TECTB
NDUFS7	TMIGD2		RAB25	GLRA2	SPRR2B	XLOC_l2_009320	XLOC_004456	GJC2	CCNYL1
AMY2B	GNG10		SPCS1	ADH5	FGF18	EMILIN3	IKZF3	GGACT	DIEXF
PIGO	RPL13		DDT	AKR1D0	TMPO	XLOC_005180	XLOC_l2_015561	MYH7B	MRPS36
FUT10	YBX3		SLC10A3	LINC00611	ARMCX6	XLOC_014102	CUL3	ANKRD23	MGST3///MGST3
MMS19	MGME1		UBTD1	MAMSTR	BRE-AS1	XLOC_003240	XLOC_008528	OR5K4	SCARNA9
TMEM160	CORO2A		SAT2	LOC101929147	LOC102724382	XLOC_002541	GRPEL2	FANCL	SLC30A3
ATP5O	HIST2H2AA4///HIST2H2AA3		NCL	CEBPZOS	CTTN	XLOC_013559	CKAP2	MRPL50	HTR2A
NUDC	RSL24D1		CAMKV	SAV0	DIRAS1	CSDA	MOB1A	STAT2	TBC1D10A
NAAA	PIN1		GNG11	LOC102724249	ROPN1B	LOC100505710	REEP3	ARHGAP17	POLDIP2
KRT8	DBNDD2		ACSF2	RASGEF1C	ESR1	FLJ42393	RABGGTB	CLCNKA	ALKBH5
MYL6	KIFC2		DBN1	PER1	EPN3	IL28RA	XLOC_l2_013808	PGPEP1L	ARHGAP11B
AGPAT1	PLCG2		CEACAM6	PCSK1	PIEZO1	XLOC_007222	THAP5	PMFBP1	STRAP
TGOLN2	AHDC1		MRPS25	PHKG0	PPP3R2	LOC100131825	C9orf82	ITGA8	BCAT1
MAT2B	KLK3		TBC1D23	CACNA1C	IL10	HMBS	MALAT1	DKFZP434I0714	ODC1
TMC6	FBXO31		SAMM50	PNPLA4	PUM3	XLOC_l2_013873	NR1D2	NRBP2	SNRNP25
FKBP14	THSD4		EIF2AK4	ZNF594	ATP5J2-PTCD1///PTCD1	XLOC_l2_001772	HINT3	TMEM45B	STGC3
TAPBPL	OIP5		STARD5	KLRC2///KLRC0	CH17-360D5.1///NPY4R	AP1M2	FNIP1	FBXW4P1	CEP152
BIRC2	UBE2W		COX10	DERL0	EEPD1	ADAM11	ARHGAP5	PRPF31	ATP6V1C2
ZDHHC3	MMS19		PSMA3	LRRTM0	TMEM234	LOC100506855	ZNF100	FLJ44874	CCDC43
ATP6AP1	NR4A2		CYCS	TRPC1	ZNF777	LOC100133286	UHRF2	LOC100506557	CCT2
WDR12	RERG		NDUFS2	GPR77	NF2	FAAH	IGIP	SPICE1	ATP6V1B2
CAPN1	ORC4		PPIL1	FAM64A	LOC339978	LOC644100	UFM1	ZNF107	SMAP2
PHF21A	PRR13		TACO1	CALD0	AGK	FKBP8	BTAF1	INSL5	PLXNA4
NFIL3	RIDA		ZMAT5	PRB0	ZNF821	RET	DDHD1	HMGN5	CREB3
SYTL4	ZNF410		CRISPLD1	CSPG3	DNAJC22	NOX4	SNORA16B	ZNF112	RBX1
SLU7	MIR503HG		FAM83D	CNBD0	LY6D	CHMP3	ZNF451	THEMIS	CPT1C
LIMK2	STXBP1		PNPO	ANK1	DEFB104B///DEFB104A	MAP1LC3A	LOC100505636	DSCR9	CAMLG
THOP1	RUVBL2		FAM127A	LOC101929963	EML2	C5orf4	TNFAIP8	INTS6L	ASB6
PSMC3IP	RB1CC1		KLC1	CASC14	ABCC4	LOC644050	LOC400657	TFF3	BRF2
HMGCL	RPLP0		AJUBA	ZAR0	MTUS2	SLC25A45	SCARNA15	CTF1	WDR74
CDC25B	OLFM2		XPNPEP3	EFCAB5	LOC102725382	UBTFL1	XLOC_008185	GREB1L	LDOC1
DHX30	AIMP2		BEX3	ZNF676	EFHD1	XLOC_l2_003391	GDI2	SSBP3-AS1	LAMTOR3
MRS2	PNLIPRP1		MTMR1	ABCB0	CHRNB4	XLOC_l2_005295	XLOC_l2_015773	ANKRD40	KPNB1
FSCN1	ALKBH8		REEP2	SPATA8	TP73-AS1	ROBO3	XLOC_l2_006648	METTL24	CNIH2
APOA2	PHOSPHO2-KLHL23///KLHL23		DGCR8	SSTR1	RGS18	EDIL3	MYO3A	TF	TSSC1
PFKM	AURKA		CD2BP2	ATP2B1	IPO9-AS1	PLVAP	STAU2	NAB1	BRI3BP
MAGEA8	FXR2		PSMD9	TAAR0	PAK5	KIAA1751	SLC35A1	NWD1	MT2A
PACSIN2	PHF20L1		SCGN	MCMDC1	LINC00703	LOC100134391	C4orf46	GUCY1A3	LRTM2
SMARCE1	KIAA1429		POLR2I	NRAV	LOC285627	XLOC_013100	ZNF780A	SNORD57	PKI55
PPP1R12C	TANGO6		LINC00317	TXNRD3NB///TXNRD2	MSRA	NEGR1	MIER3	ARHGAP42	HPCA
HSPB8	ELP5		IFT27	CUEDC0	LOC101929188	CXCL12	PTPLB	KLC4	MRPS2
STX1A	CLK3		UXT	MAGOHB	TIMM23	DARC	HNRPLL	PLEKHH2	PLEC
KCNN4	HPS1		GLYAT	HPF0	ITSN1	XLOC_011368	HIST1H2AG	ALX4	LDLRAD4
MAPK7	XAGE2		JUNB	ADCK1	KIAA1958	BLVRB	SPDYE5	TRMT44	COQ10B
PGAM1	C19orf25		WWP2	VWA0	LOC101927151	LOC100506470	NUP43	DAAM2	PSMB5
ZFP36L1	ZNF37A		NAGA	IQUB	FARP1	LOC100506824	MDM1	ZNF137P	CHRM1
CEBPB	JKAMP		TPM1	RGL2	LCN15	ANKFY1	ANKRD36	ZNF276	RBM5
CST1	AOC1		TNNT1	FRYL	VGLL3	GABRP	XLOC_000397	ORAOV1	TJP2
MRPL12	PEX19		RIC8A	SLC17A6	CRACR2A	XLOC_008998	ZFP62	STOM	SNAPC2
HLA-DRB4	DBF4B		CXCL11	CROCCP1	WASL	SZT2	PIK3CA	PFDN5	SNORD115-35
ARRB1	TSR3		NELFCD	SLC14A2-AS0	LINC01023	Q2ULW7	PLAC8	ANKDD1A	PID1
ALDH1A1	ETS1		HPX	SLN	KCNK7	TMEM145	LOC653075	HNRNPA3P1	HK1
CTSD	PTGS2		MLEC	KLHL19	C1orf228	XLOC_008752	C17orf57	CYP27A1	LYSMD2
TMEM108	CCDC69		TMEM9	REG3G	MOS	XLOC_005083	LOC441666	SNORD105	SUMO3
SC5D	HPGD		FOXM1	MAN1A1	ANKRD23///ANKRD39	LOC100132501	C2orf27A	ARSE	EIF4H
ACTRT3	POMZP3		RPL37A	RGSL0	GAREM2	PDZK1IP1	ROCK2	KCNG1	RCAN2
RPL14	TMEM27		KPNA3	LINC01392	SPOCK3	OR2G6	FAM126B	SPINK7	MRPS11
HLA-E	NDUFA3		RPLP1	LGMN	SEZ6L	LOC100128505	HIST2H3A	TMEM2	PSMG3
ARG2	FBXO11		CAPN1	LRRN3	PCSK6	LOC100190939	ROCK1	EPB41L4A-AS2	RAB15
RPS28	AURKB		DNPEP	SLC44A0	LOC101929572///POTEH-AS1///LOC100508046	ADRB3	ZNF280C	RBM19	MAPK8
LRTOMT	SERINC3		ARHGEF18	LOC100130369	IL19	XLOC_003615	RPL36A-HNRNPH2	SLC22A6	UBE2Q2P1
ERC1	THEM6		CKS2	SLC13A0	SEC16B	XLOC_001365	TAS2R45	ADIPOQ	FAM86B3P
LEPROTL1	POLR2H		SLA	SAA3P	CADPS	XLOC_010533	ZNF37A	LINC00173	ATG101
KRT18	2022-09-08		HEBP2	PDE6B	SLC44A4	NPC1L1	XLOC_009233	PATE1	PFN2
GIMAP2	FAR1		HEBP1	IGHV3-23///IGHV4-31///IGHM///IGHG4///IGHG3///IGHG1///IGHD///IGHA2///IGHA1///IGH	TM4SF1	XLOC_013047	RCC2	SOWAHA	CYGB
TMEM234	GLO1		ATP6V0B	PDE4D	RAPSN	MAD2L2	FAM98B	BGN	TMX2
USP21	NECTIN2		DAG1	ZG15	CFI	LOC100505594	EXOC6	PTTG2	NPTX2
SMG9	MKNK1		VPS37C	ST17	CLDN18	KRTAP12-3	ZCCHC7	STK36	CLDN14
EEF1D	VPS28		NECAB1	DNHD0	EMP2	XLOC_011570	CXorf56	ANKRD18B	DLEU2L
NXT2	PPP1R7		SULT1A1	CLIC4	GIPC3	TNS1	TSNAX	VMAC	EFNA3
NUP160	PLPPR3		ETV4	UBXN9	TBX2	NPRL3	XLOC_l2_008140	CEP295NL	LOC401052
HCCS	ACADVL		RPL13	LOC100507290	SCGB1C2///SCGB1C1	MGC4473	SCARNA9	SIMC1	RASAL1
SLC39A7	PROSC		LIMK2	THRAP2	ADAMTSL1	PLEK2	AKAP9	ZNRF2P1	SEZ6L2
SMOC1	KRT17		PGF	TSPY26P	SLC34A2	WNK4	FAM84B	KANK2	GPN1
MAP7D1	GINM1		ATP5J2	PLEKHG3	LRRC56	PHF21B	BACH2	LINC00341	CRMP1
SUMO2	DBN1		PSMD13	KLRG1	TRADD	XLOC_010730	NAF1	PUS7L	KCNMB3
MBOAT7	NVL		CCNF	RIPPLY0	NOCT	HBA2	MAP4K5	RPS20P27	NDUFA2
GRAMD1A	ADIRF		ZXDC	PLA2R0	LOC102724387	CRYAA	MAGT1	ZNF221	PSMC1
LCP2	TXNL1		PSPC1	AMBRA0	PAK4	SLC4A1	SNORA4	NOD1	TSTA3
ACTA2	SKP1			LINC00333	FMNL2	NHSL2	ANKRD49	CPSF1	CBY1
UBE2D4	FAM120B			MMP10	GRIN1	TACR2	ATM	MPHOSPH8	PLCE1
SQSTM1	PSMC6			MAGEL1	PRR35	DPRX	SOCS5	TFAP2E	ZNF813
PLEK	CREB3L1			TRAF3	ZFYVE28	XLOC_002309	ZNF253	NR2C1	GABRA4
HMGB2	PSENEN			DGCR10	NSAP11	SRPK3	LOC100505876	TCTE3	TTC30A
TRPC4AP	NFIB			ALDH6A0	MROH2B	CHAF1A	TOR1AIP2	LOC100133106	TMEM163
CC2D1B	WDR45B			VSTM3	ECE1	LGR6	ZNF701	HAO1	MSC
PRDX3	RETSAT			HGF	SLC25A27	MLXIP	TAF13	PARP16	PPP6C
PPP4R4	PDE6B			LOC100287289	SOX3	XLOC_000322	CEP170	GABRE	PNISR
PLAGL2	VARS2			LINC00520	RAPH1	LGI3	THUMPD2	TNFRSF25	RAPH1
TSNAX	TBRG4			ALYREF	PRKCA-AS1	NAT8B	ZNF626	OLFML1	MAD2L1BP
AMD1	PPARA			LOC101927050	TNPO2	ZBTB3	HMGN5	CCDC70	SCARNA9L
TFPT	UCHL1			ACSM4	CPE	NAT14	DNAJB14	ZNF138	AREG
SNRPN	GATA2			VWA3A	LOC101927792	GYPB	XLOC_007388	PGF	IARS
ATP6V0C	CDCA8			GUSBP3	RARA	THEG	BMI1	WEE1	GPN3
CTBP2	DPH6			LOC102723844	PDGFRA	LOC100506905	XLOC_005517	ZFAND2B	LSM3
CYBRD1	FKBP10			OR1J3	CTXN3	SSBP3	SRSF6	CFAP70	LSG1
TSN	SNRPG			CSTB	GNG11	XLOC_006689	ZNF208	POLK	EXOC5
PCYOX1L	MTERF3			HIST1H4G///HIST1H4F	LOC101930296///TBC1D26///ZNF286A	LOC100507531	ZNF98	GALT	CHML
CAPZA2	CXXC5			GHRHR	NKAIN4	CYP2R1	GABPA	CLEC17A	MLF2
NHLH1	NDC1			OPALIN	LOC100505878	SELENBP1	REST	PRMT3	VDAC2
CA3	TMEM115			RIF0	PADI3	C9	XLOC_000263	AURKA	KRT18P55
MRPL30	LONP2			LOC101930404///SNORD116-28///SNORD115-26///SNORD115-13///SNORD115-7///SNORD116-22///SNORD116-4///PWARSN///SNORD107///SNRPN///IPW	STX1B	XLOC_001465	VAMP4	MEPE	FBXW11
RPS4X	NEK9			TLX0	NDNF	XLOC_008731	TMEM200A	C1QTNF7	USP12
SYK	APBA2			EYA2	PDE3A	XLOC_012895	ZNF621	CALHM3	MIR16-2
ELF4	KDELR2			CXADR	KIAA0754	CHADL	SMG1	HTR1D	SSFA2
CLMP	DHX58			NELL0	LINC00051	XLOC_l2_006718	NPSA	TRIM51	GALNTL5
HIGD1A	CNIH4			NDUFA9	FAM166A	XLOC_l2_008991	FLJ33630	CEP112	TMEM185B
MTA3	RAC3			LOC101929583	HS3ST1	IL28A	C5orf15	PYY	RNU5D-1
ACKR2	SGTB			SP7	RBMS3	STRADB	FLJ31306	CNTRL	SAFB2
HOXA3	DUSP26			ADH1C	MMP16	KCNC3	ATPBD4	QRICH2	JAKMIP3
C11orf71	SF3A3			FOXP1	SCOC-AS1	XLOC_l2_011350	RNF145	TRIP10	C6orf163
BID	CD276			EEPD0	HIP1	PRB3	DOCK7	KLHL41	LGI2
MAVS	CDC42EP1			MYO1C	MAPRE3	DLEU7	ATF2	LOC400968	MFSD5
CD52	AKR1E2			FAM161A	LINC01091	LOC100506767	RTKN2	CHMP6	MUC20
GPRC5C	SPOCK3			CFC1B///CFC0	HRCT1	XLOC_011515	ORC2	ABCB8	IMMT
ETF1	ATF4			HMGN0	ST18	OR5D13	XLOC_l2_014827	TRIL	CALB1
MFSD10	NFKBIB			C1orf73	LYPD8	XLOC_012457	CCDC132	LOC441601	ELMO2
SCAMP3	GYPA			DNASE0	LINC00518	XLOC_002517	SEC24A	KRTAP19-5	ILK
APEH	TRIOBP			EFCAB12	PRO2949	C2orf53	HDAC8	HELT	LINC01296
SCAMP2	TMED1			ZNF598	LOC101927651	XLOC_l2_013125	XLOC_000889	CCDC93	DDIT3
TNIP1	SLC35F5			LOC101927446	COL20A1	XLOC_014174	RN18S1	OXLD1	GRB2
RACK1	CRISPLD2			SYT8	BCAT1	FHL5	SET	NEK9	IFITM10
DET1	PSME3			TF	TOR2A	CA6	MEX3C	ACTG1P17	LOC100287166
DCAF7	CNPPD1			KRT19P1	CGA	PCDHB1	ZNF684	GUCY2D	EIF2S2
CLUHP3	PNPLA3			DPY19L1	SPNS3	XLOC_l2_015641	RAB12	DSCR4	PEAK1
TMSB10	TSPAN3			PLEKHN0	LINC01088	XLOC_009567	UFL1	TNS2	SLC2A13
SLC25A11	GMPPB			LOC101929901	TUBB1	XLOC_l2_013437	GCNT4	FSHB	PTPRN
RIN1	SLC30A9			TNRC6C	LOC105376944	SLC34A1	MANEA	SCARA5	BRINP1
MZB1	CAPG			HIF3A	RUNDC3A	SLC6A5	SUGT1P3	ZNF532	NCK2
HNRNPC	IFI44L			ZNF179	HBQ1	XLOC_001974	IMPA1	CCDC170	CRHBP
TP53	ALG14			HTR7P1///HTR6	ANKFN1	CTIF	CLIP4	LOC100506990	RNF167
CDKN2AIPNL	F3			LINC01104	GPHB5	MKRN1	SNORA18	CRYZL1	PCDH8
PLEKHJ1	RSL1D1			C1orf219	PLXNA2	TFAP2A	BRWD1	PGM5	RAB7A
TMED3	AP4B1			C20orf201	LOC440173	DDN	XLOC_l2_000010	MIR516B2	SRPRA
TMEM38B	H2AFV			NCR2	IL3RA	AHSG	XLOC_008614	RPPH1	B3GAT3
NCL	STK3			EMP0	AKR1C3	XLOC_002852	METTL10	MGC10814	CHP1
ISG15	TP53TG1			INTS2	LOC101926962	AHSP	TXNRD1	ADAM33	LRP12
ITGAL	C2orf15			CNTN3	LOC101928441	TSPO2	LOC647979	TLE2	ZNF70
TTLL3	CDK5RAP1			GALNT15	GREM2	PCYT1B	FLJ10038	CES4A	MAFG
CTSS	RWDD3			KLHDC3	SLC35D3	CEACAM22P	HECTD2	TYMS	NUDT2
REEP5	NTHL1			ST7-AS1	TMOD2	XLOC_007262	TRUB1	LRRN4	LSM12
SNAP25	IGHM			HHIPL0	OLFM3	LCE1B	INTS2	LRP2BP	C1orf87
CDK16	BTD			ADGRL0	MFAP3L	SLC22A10	SCRN3	SNORD14C	PNOC
TMEM129	DHX16			BCAP28	VSIG2	GP1BB	ZNF615	GM140	STAC2
TUFM	TSEN34			SST	EPC1	LOC400968	SLC35F5	MFAP2	NFIX
CD9	WRB			C22orf14	ARHGEF10	XLOC_008522	CUL5	ZCCHC8	PCDHA1
LARP7	RABL2B			LINC00937	SIK1	CPXM1	TUBE1	HEBP1	ZFAND2A
EYA2	ZNF175			HOXD12	ENPP5	PRSS42	PPM1K	NOL12	PHC1
RNF130	NDUFAF7			COCH	NISCH	SNORD114-28	ZNF117	FBXO2	WASH1
RIMBP2	HAUS8			GYPA	SMPD1	LOC100652769	STX7	POLR3G	ATXN10
CNPY3	CNOT9			SLC2A11	MYH2	XLOC_006316	BDH2	SWT1	CCNA2
PSEN1	ACP1			TNFRSF18	HSCB	FLJ40039	ZNF675	SRRM3	DCLK1
REEP4	ISCU			KRT24	LOC157273	RAPSN	CNOT4	IFT172	NRG1
DNAJB12	CAST			GATA0	GART	ESRP2	C16orf87	RNASE10	STARD3NL
EDC3	IL18			TRABD2B	MEGF8	XLOC_010445	ANKRD12	TAS2R10	LOC157740
TCAP	TLE2			TNP1	TEX36	NPSR1	ZNF85	RECQL5	HEMGN
SPN	CHGB			APOA1	GNB1L	XLOC_l2_000592	BRCC3	NEUROG1	PSMD2
PDAP1	C6orf106			RHEB	CCNA1	CCDC3	MAN1A2	NINL	C3orf80
UBE2I	TRAPPC12			APLF	SV2C	LOC100287313	DTWD2	VN1R1	LHFPL4
CPSF6	C7orf26			TPX1	PHC2	SERPINA3	XLOC_l2_014585	OLFML2A	GNAQ
CAPS	TXNRD2			HCFC1R0	PODN	XLOC_002996	C5orf24	SNORD13P2	TUSC2
ZNF408	RNPEPL1			LOC340580	CCDC184	PAEP	SNORA15	IL16	CCDC130
MYCN	CBFB			OPTC	SEC14L2	GDF5	XLOC_011704	ALG13	ELMO1
CHI3L2	DPH2			FAM90A0	LOC101928371	FAM90A10	TIAL1	PTPN20	SLC16A10
SSR4	CCL13			LOC101927330	ZBTB46	AQP1	PHF6	ERCC6L2	GAP43
PPP1R7	NUCB1			LOC100131508	TNFRSF12A	XLOC_l2_011737	ZNF669	LOC643659	SHISA6
FHL2	INTS12			WIF0	KAZN	XLOC_010104	RB1	SUGP2	TTC7B
MYCBP	CMTM6			ARHGAP4	PRO1804	XLOC_007957	LOC100505549	POLE	TIA1
EMC8	PCBP4			SIRT4	C2orf88	PRR5	MIB1	SMAD6	LOC401320
HEXB	NRBF2			LINC00459	DCTN2	XLOC_012841	LRPPRC	ABI3BP	SATB2-AS1
OCA2	N6AMT1			PAPPA1	NPAS3	PTMS	FGFR1OP2	RFC1	CHST10
IP6K2	PCSK1N			KCNQ4	CDX2	XLOC_l2_001421	SLC38A2	HIST1H4I	VMA21
PCGF1	RBX1			VPS9D1-AS0	POC1A	CMTM5	DNAJC10	CYTL1	NOP14
IQCD	PDIA5			LOC101928416	OPCML	XLOC_l2_009219	XLOC_002618	EPHX2	HNRNPA0
GPN3	HJURP			TTTY1B///TTTY0	IFNL2	DUX4L4	TMEM87A	HOOK2	SYAP1
HPS6	ICA1			MIR1204///PVT0	HTR7	TESC	TAS2R14	RHPN1	NDUFS6
PDZK1	NFYB			HHCM	HPS3	SNORD20	SH3GL3	SERP2	COA3
PLGRKT	B4GALT3			CDK12	SMAD6	MMP19	C3orf33	JAM3	CPNE5
RNH1	RARRES3			KLRB0	PYROXD2	SH3BP4	LATS1	PCNA	KHDRBS3
KRTAP2-3	SYT11			GPR38	SPACA9	LOC100505495	SLC35A5	CCNL2	KCNQ3
SLC25A22	PTPN4			ABCB4///ABCB0	ASB1	MS4A18	ATXN3	ANXA2P3	IRGQ
CSAG4	LHPP			CACNG3	C18orf15	XLOC_013547	XLOC_014137	IL26	SUZ12P1
CAMK2B	FTL			HOTAIRM1///HOXA1	PBX1	CGREF1	ARL5A	NSUN7	VWA7
PTPN6	EXO5			DNAL0	RAB4B	XLOC_l2_015220	MTBP	ST6GALNAC2	HOMER1
TCEB3	SLC23A2			GLTSCR1	TDRP	SORCS2	ZNF681	LCE1C	RNU4-2
SEH1L	SNAI2			ANO3	ACTR3C	XLOC_006271	RPS20	ZNF780B	NECTIN1
TM4SF1	SLC39A14			WDR34	ARMC8	TJP3	PIGA	TUBGCP2	NPHP1
SEC23B	OSBPL11			DNAJC20	FAM46D	XLOC_007645	ZNF493	KIAA1328	HCCS
RRAD	GPKOW			TNFAIP0	ITGB5	XLOC_008636	ZNF320	THEM4	MAL2
MCM2	ATG4D			H1FX-AS0	CCDC80	XLOC_008099	RBM41	FAM138D	ADIPOR1
RPL41	FBXL8			CYP3A4	ITGA2B	CST11	DDX17	LCE1B	RHEB
HLA-F	KRT18			B3GALT1	RNF219	LINC00184	CD46	ACP7	CARS
HPCAL1	C6orf203			C16orf61	LOC101927143	TNXB	PDPR	CPN1	HSPA13
YWHAZ	MAGEA11			SIGLEC7	LOC101926913	DPM2	DYNLT3	SIX2	CTSH
CNKSR1	GPATCH3			PINK1-AS	SYNRG	CAV2	NFXL1	AKR1C1	SUPT5H
NFYC	MGLL			CCDC74B///CCDC74A	ZNRF1	XLOC_l2_005692	LOC100288615	LINC01270	MRPL4
RPS13	LHFPL3-AS1			SCAND2P	MIPOL1	XLOC_l2_015260	CLK4	BPIFA3	CRYBB1
NARF	YBX1			SGPL0	CELF1	XLOC_000822	ATF7IP	LOC100131581	RANBP9
SF3B4	POLL			RPF0	SLC4A9	XLOC_009898	WDR89	TTC22	NRSN1
ZNF414	F2RL1			ANTXR0	MORN3	XLOC_010938	ZC3HAV1L	DMD	LARP6
MZT2A	PARS2			LOC100507855///AK3	MPDZ	SLC5A6	LOC100133089	SERPINB13	SYN1
HSPB7	C1QBP			LRIT0	DOCK1	BAG1	C9orf102	MLXIPL	MDM4
SKA1	VTN			COL5A2	GPR83	XLOC_l2_013302	AHNAK	FLNB	PEX12
ZNF76	USP39			SNORD50B///SNHG5///SNORD50A	GAD2	ACR	XLOC_l2_007835	IFNG	HTR4
RPL35	GCC1			FCN2	CADM2	CD80	ZNF550	OR7A17	POP4
RAB7B	YIPF2			HNMT	FRMD3	SALL3	NT5C2	PYDC1	ACVR1C
PRKAG2	TCEAL1			DIMT0	ZNF562	ZDHHC11B	EWSR1	DSC3	CDH26
SLC39A1	FAXC			ZNF764	LOC100130938	ANKDD1A	FLJ38717	CEP120	CPEB4
DLG5	FADS1			GTF2A0	ASB4	FHL2	IVNS1ABP	ZNF100	TCEB1
TRMT2B	NFKBIE			SLC35F4	THBS1	POLL	SNORD28	SCARNA6	ABHD16A
KHDRBS1	VPS45			LOC105370628	CTDSPL	XLOC_001777	IFT80	RNPC3	RBP4
PTCD3	COPS7B			SHANK2-AS1	CYB5RL	LOC100129223	FNDC3A	IFT140///IFT140	NUAK1
ARPC1B	CPA3			KCND2	KRTAP9-8	RUNDC3A	TIA1	CRB1	PDYN
SLC25A1	USP53			STK34	MUC7	XLOC_001701	RBBP9	MTBP	PGK1
CALCOCO1	ACSM5			PNPLA3	C8orf46	XLOC_001944	RBM25	KCNMB3	TARP
METTL9	CXCL14			ZNF774	ABHD5	ELTD1	KDM6A	DNAH17	TOM1
TSG101	CNP			HYAL3	SLC9C2	SRRM3	ZNF714	METTL21B	UQCR10
TTK	LYZ			LOC101928650	ATP5S	LAMB2	DYNC1LI2	ZNF415	ANO2
ZMYM6	GTPBP8			MTHFD1	PTTG2	XLOC_006102	DTL	GTF3C6	PTGS2
EXOSC4	HAVCR1			TNR	CASC10	DNAJC5G	MON2	FIBIN	GAD2
YWHAB	NUP133			GS1-600G8.2	ZNF160	POLR1C	CDK2	SNED1	LOC101929469
ZMYM4	KAT14			PMEPA0	SPX	KCNK16	LOC338758	GATB	FICD
KIAA0368	HADH			METTL2A///METTL2B	SPATS2	CABP5	APTX	DRC1	RPL27A
GIPC1	C12orf65			LOC101929083	LGALSL	ESPN	LOC374443	CCL25	TFPT
ASB3	SESN3			ETV3	GPD2	P39194	NPEPPS	SLC26A7	SCAND2P
SLC7A7	PSTPIP1			KMT2D	ARHGEF7-IT1	IGLV1-44	CENPQ	ZNF135	BDNF
MYL6B	RAD1			LOC101927309	MAGI1	CCDC57	SNORD116-6	MLLT10	SORCS3
CCKBR	DBT			USP46-AS0	CABP5	WNK2	XLOC_013282	TCP10L	RBKS
SPHK2	MID2			C11orf86	FNDC1	C19orf45	PPM1B	CDHR3	TYRP1
SLC39A8	MCM3AP			TSC22D1	RIMKLA	SLC25A39	ZNF566	DYNC2LI1	C19orf45
DUSP6	S100A11			TNRC6A	NTHL1	LOC152286	C9orf85	PLSCR4	PCID2
PSAP	STRBP			DRICH0	TTBK2	CALY	VAMP1	ZNF546	CDH13
PLEKHO1	IL32			CHRNA3	KCNIP3	C9orf4	PCNP	MAGEA9B///MAGEA9	NPBWR2
C7orf26	PDCD6			ERBB2	ARG1	ZNF750	CHML	ANKRD18A	DEDD2
ACTC1	AEN			LRP3	LOC652276	XLOC_l2_013448	XLOC_l2_007287	TOP3B	EHD1
TMEM204	RNF146			AGAP0	SLC35G3	KRTAP5-2	PRKAA1	GUSBP11	ZNF29P
GYS1	PUM1			LOC100128287	NNAT	XLOC_012633	MCART6	DICER1-AS1	SUPT6H
PHF10	COMMD4			VWA8	MGST1	VEPH1	IFNG	ZC3H7B	PLXNA2
CTHRC1	CCDC51			HOTAIRM0	UBXN7-AS1	XLOC_013826	PI4K2B	ENHO	LINGO1
DPP3	TTC28			CYP2E0	ADGRA2	LOC729444	PAN3	ENTPD2	GLRX
TAF1A	TMEM59			DCX	SCEL	DSCR8	MDM4	BANP	SURF4
MRGPRF	FBXO27			TPT1P7	MTURN	ASB11	CRYBG3	IFIT1B	PCDHB7
BHMT	CDK7			LAMA5-AS0	SLC35D1	MEX3D	FRY	PCOLCE	PRLHR
MRRF	HIST1H3G			KCNK9	DGKG	NKIRAS2	C17orf80	AK4	SYN2
MAN1B1	NMNAT2			STEAP1	LOC149684///BPI	LOC388630	XLOC_l2_013650	SCARNA16	CLTCL1
CCDC102A	DIDO1			GABRB2	SLCO1A2	XLOC_000184	LEMD3	MITD1	LOC100129395
FAM96B	RBM19			CDC42EP3	C3	ADCY2	CMPK1	NLRP2	CHRM2
ZSCAN20	TTC33			MATR2	FRS2	FXYD5	FLJ11292	HEXDC	ZCCHC11
RPS27A	JUP			DACT3-AS0	LAT2	XLOC_001342	SLAMF6	ASPH	UBLCP1
STAG3L2	ZNF205			NFIX	DLGAP5	XLOC_009345	OTUD6B	AP1G2	DBN1
SRGN	PEX11B			IQCA0	CECR6	RTDR1	PIKFYVE	OSBPL11	LINC00312
PARL	UMPS			WDHD0	MNX1	LENG8	CAMK2N1	OR5J2	PLCD3
TM2D3	IL2RG			LINC01197	OSTM1-AS1	SREBF1	PANK3	PEX6	KLHL2
UBE2V2	CRYZL1			CDKN2AIPNL	S100A8	NOC4L	OSBPL8	EDNRB	XRCC6
DBR1	SCAMP3			DPP5	DLC1	XLOC_002975	RBM12	ANKZF1	ANKRD20A11P
RAB10	BRMS1			FAM53B-AS0	LOC100130285	PLXNB3	MDM2	FTSJ3	TSPAN7
TNFRSF9	PRR14			TAPT0	DEFA1B///DEFA3///DEFA1	LOC100130097	MATR3	KIF18A	PPP2CA
AP1AR	TPP1			LOC105373957	LOC100507477	DNAL4	VPS54	DEFB125	MFSD13A
SRP19	ARHGEF28			GABRB0	LCN2	LOC100509553	SLC30A7	LOC102724237	AHNAK
PPP6C	MYLPF			SCNN1G	MSN	XLOC_011616	C14orf135	ATL3	IDH3B
EIF4E	PPCDC			DNAH16	LINC00458	LOC146336	MST4	C10orf11	MPV17L2
CREB3L1	RPSA			GRIN3A	ALOX12	XLOC_l2_005916	XLOC_l2_005438	ABCA7	SNORD116-16
SYNGR2	RAB22A			LOC653580	MEIOB///LINC00254	KCNK15	AGPS	TGFBR3	PAFAH1B3
USB1	ARF4			RMST	C1orf106	XLOC_011803	RBM33	C10orf91	WIPF2
SLC9A3R1	ATP1A3			GLIS3-AS0	HS3ST4	PLA2G12B	RASSF3	AKAP8L	FEM1B
UNC45A	EIF4A2			HIST1H2BN	LOC100509814	SMOC1	XIST	CRNN	DPM2
ZNF566	NELFA			PARM0	MEX3A	MAOB	ZNF107	ALS2CL	CALN1
GATA3	SLC25A4			LOC102723926	SEPT5-GP1BB///SEPT5///GP1BB	IGF1	CCNG2	KLF1	CCDC3
SNX1	KLRC1			STAR	MUC5AC	LOC100130857	YTHDC2	GK5	SYT11
KRT19	TBCE			SEMA3A	LOC102800447///LOC101930566	LOC201651	SCARNA18	NPCDR1	KCNK9
CRISPLD1	SCNM1			CCDC154	ENPP1	ARFRP1	LNPEP	RSPO2	LY6E
RSG1	TMEM121			ITGB7	ANKRD33B	XLOC_012031	LOC100133319	H2AFJ	ROMO1
WDR33	TTC19			ANKLE0	ADAMTS1	TONSL	SKIL	RFX4	VTA1
PGM1	AMPD2			ANAPC12	GP9	LOC100132396	CEP44	CA14	SCN3B
C19orf12	TUBB4B			CALB0	ATP9B	XLOC_013994	VPS13C	TNFSF18	MAPK6
CALCOCO2	COPS7A			PRKG0	DEFA4	FBXO7	ARMC8	SREBF1	HAUS4
TECPR1	SDC3			ST8SIA2	TAL1	XLOC_l2_012925	ZEB1	SRRM2	FAHD1
PMEPA1	GNPDA2			LOC157503///XKR3	GINS3	XLOC_003147	NUPL1	PNPT1	ABCB6
PPRC1	E2F3			POU5F1B	ARHGAP35	OLFML2B	PAQR3	ART3	SPHKAP
RDH13	COPS2			FAM57A	ESCO2	XLOC_l2_008841	CEP350	RHBG	UTP3
TSPAN1	PKD1L2			MAGI2-IT0	TRIM2	TRIM49L2	RLN1	LTA	DNAJB9
CALHM2	YIPF5			ASXL2	STRADA	RHPN2	XLOC_l2_015907	ITGA2B	VARS2
EIF4A2	DRD2			SLC3A0	KIAA0513	PALM3	CCDC14	RSRP1	TRAPPC5
EIF3L	FAM131C			GUSBP1///GUSBP3	PELI3	FLJ32756	APOOL	LOC100130331	SV2A
ZBED2	MNAT1			NR2F1	FAM110D	MAG	OR4K14	LRRFIP1	GAPDH
CBX2	MED31			ALDOB	CYP26B1	REEP1	GHITM	SLC25A5-AS1	HS6ST3
RNF167	PMVK			2022-03-01	FAM166B	RNF208	GCFC1	ZNF862	SLN
LUC7L2	PPP1R3C			MAGI1-IT0	PLEKHH2	OSBPL6	LOC100506935	ERBIN	SLC25A22
NMB	TMEM214			SIGLEC5	C9orf47	XLOC_l2_015752	MAP9	KIAA0930	HSPA8
APH1A	P2RY6			TTTY7B///TTTY6	SNX25	XLOC_002172	AP4S1	ALMS1	SLC35E2
ECHDC1	DNAJC11			LINC01206	CFDP1	MAP2K3	RAP2C	PDGFRA	UBTD2
C1orf43	TMEM106A			ARHGAP32	DKK3	XLOC_007895	KIAA1841	ZNF251	CSNK2A2
CIRBP	AUNIP			SLC6A14	CEACAM6	SYT15	SLC25A46	MAPK11	SLITRK5
RSU1	MID1IP1			MIR4458///MIR4458HG	CCDC173	LOC100506688	CLK1	SNORA80E	PLRG1
COPS4	RSPRY1			KRT72	PIGR	LOC727721	TAS2R30	TPCN2	ZSWIM1
UBXN1	MVB12B			RFX3	CHAF1A	AADAC	CASD1	FGL2	OR1N2
CENPM	NBPF1			LRAT	CREG2	MYADML	HSD17B7	FLJ34503	NETO2
SDSL	WBP1L			ADAM6	OPLAH	PRAP1	CPEB4	IGHV5-78	C14orf1
TP53I11	HOTS///H19			TTC7A	CPT1A	PRDX6	LOC100506948	MS4A12	MIR22HG
HIRIP3	IGFBP6			BTNL8	BCL2L10	XLOC_014354	NDUFA5	MXD3	EIF3M
FAF1	IFRD2			LOC100288569	SPATA17	STRC	ARL5B	C2orf16	PSMA5
RPL4	CAPN1			ID2-AS0	GDF11	XLOC_005225	CHORDC1	SPACA4	SNORA62
ACOT7	C16orf74			ARHGEF27	PNMA6A	XLOC_003411	NSF	HIBCH	RIMBP3
RGS19	KLF5			PKD1P0	ALOX15B	XLOC_005076	FKTN	MPHOSPH9	UBR7
MAST2	MRFAP1L1			RNF16	ID4	ZACN	RLIM	RAMP2-AS1	LINC00339
NAV2	UBIAD1			FAM13C	LZTS2	HNF1A-AS1	CD69	SNORD38B	FGF5
GMPPA	RGS3			PTPRB	TFPI	XLOC_010331	PPHLN1	ARHGEF28	POC5
HDGFRP2	AP2M1			ASAP2	NUP210P1	LOC145845	LOC729513	LRP4	OR2L13
TMEM43	S100A13			RECQL4	C14orf105	TRIM10	MBLAC2	C3orf79	UGP2
IST1	TRPM8			ITIH4	ZWILCH	BPIFB4	ZNF217	MAP7	CHST1
DLGAP1-AS2	TRIM31			PROCR	STS	ZNF418	CRLF3	SLC12A4	ZNF491
ATP6V1G1	KLRG1			ADORA2A-AS0	NFIX	XLOC_l2_000253	ZNF791	C1orf189	YWHAH
LGALS3	CTNNA1			TSGA10IP	PLA2G1B	VWF	UHMK1	GPT2	RRAGC
MRPL16	IST1			LRFN4	MBP	GFI1B	ZNF354B	CYP4F11	SGK223
CBX8	ZUFSP			SCYL0	NRSN2-AS1	GJC2	KBTBD3	DOCK5	CADM3
DDC	UBA5			NT5E	APOL2	TMEM59L	LOC100507042	SEMA3D	ITGB4
PPM1J	PSMG1			MAP3K14	ZXDB///ZXDA	XLOC_l2_015700	SNORA63	RPL23AP32	ADRM1
ALDOA	LOC105371184			DIO2	TTLL5	UGT3A1	INTS6	EPCAM	SLC9A7
FASN	SRP54			MTRF0	KCNK9	XLOC_009192	ZNF287	TMEM210	MRPL9
PPT1	EEF1G			LDLRAD4-AS0	DIS3L2	XLOC_005437	ZNF99	CMTM2	ZNF215
FAM209B	SOCS2			DNAJC5G	BCAR3	LOC441455	ZNF181	PRKG1	RALB
CCNDBP1	PCOLCE2			ATAT0	LOC101927071	XLOC_l2_009899	SF3B1	RND2	GNG5
CYHR1	TMSB10			MATN2	DDX11L2	PLSCR5	FAM161A	CLDN17	RWDD1
TMEM128	DRC1			CERCAM	SLC7A11	PRRT1	MAT2B	THOC1	CHN2
PCYT2	SSX4B///SSX4			HORMAD1	SDPR	SLC6A8	LARP1B	MIR30D	KCNIP3
EIF3D	NQO1			SERPINA5	F13A1	CTSE	SPIN1	SCN7A	SRSF8
AIF1L	RNF183			DKFZP564C151	DACT2	LOC645195	ATAD5	NR2F1	PDZD9
YRDC	RNF11			SORCS3-AS0	LOC100505727	XLOC_001244	ARHGAP12	ASPA	GPR45
CHERP	DOK4			CD79B	ZDHHC11	RAD51B	CAPZA1	ACAP2	DUSP14
ARL4A	SLC22A17			FAM83C	CMTM5	OR10G9	MTRF1L	SLC9A9	RTN4RL2
PPM1D	LENG1			CLGN	KIAA1671	XLOC_001493	ZNF570	DEPDC1	SYNDIG1
RHEB	PCOLCE			SYCP2	TOR1AIP2	XLOC_004535	HSPA8	OK/SW-CL.36	FAM65A
ALPL	VWA5A			ANKRD49	ARHGAP18	HOTAIR	ZNF548	CSPP1	UBE2O
PCGF2	TGIF1			TCL1B	DENND6B	XLOC_008374	SCOC	GMPR	TXNDC9
KXD1	BAG3			UBE2H	LOC101928682	SORBS3	XLOC_008000	SMAD9	UBE2D3
FLCN	ZNF765			SUPT20H///DES	PIK3C2A	XLOC_009304	JHDM1D	FLNC	KIAA0556
PPP2R3C	NRIP3			OR2L1	HTATIP2	MED25	ZNF880	FOXJ1	LUC7L3
CAPZA1	PKM			LIMD0	COL17A1	C10orf62	B3GNT2	ARMC4	ZNF131
PMPCB	METTL14			ZNF677	OTX2-AS1	VSTM4	ZNF850	SLC6A16	BFAR
CPLX1	GSS			FOXE0	TBC1D31	E2F2	ATF1	TSNAXIP1	TAS2R31
ACTR10	RBBP9			TMEM130	PPP1R1B	XLOC_001459	SLC5A3	TMEM63A	RMDN3
XPNPEP1	U2AF1			F9	MIR6834///PFDN6	LOC285696	DLG1	BCKDHA	PHF24
RELA	TMEM107			TRIL	SPATA31C2	FGF23	XLOC_l2_006954	CHCHD5	GJA1
MAST4	DTYMK			SMARCA0	PCDH9	XLOC_005040	SS18	ABCA9	SLC25A44
NAGK	EMC6			LOC729969	TLL2	XLOC_001054	KLHDC1	CEP162	RTCA
ARHGDIA	PRKCDBP			DPPA3	SKA3	FLJ42875	STAG2	EDN3	WBP2
LAPTM4A	ATPAF1			TMEM258	UBE2D1	KRT25	AKAP5	TEX33	LAPTM4B
HMGA1	HSD17B12			LOC101929240	LOC401433///NUB1	LOC401296	KDELC2	PTGDR	ARL8A
TSSC4	AP5B1			DTWD0	AGFG2	CELF4	LOC645752	KIF15	SLC4A3
PRKRIP1	RALGAPB			ENDOV	TRIM43B///TRIM43	IGSF3	SRP9	ZNF652	IL13RA2
TBC1D7	KCNJ8			FLJ35933	NFIB	LOC283033	GPR180	ZNF418	WEE2-AS1
NRG4	RTF1			TUBGCP4	SCN2B	XLOC_l2_010491	XLOC_l2_013467	CFAP74	RNFT2
DGCR6L	TUBB3			UCP0	GATA5	TM4SF5	IARS	FAT4	AP2A1
LRRC1	MAGEA3			ZNF406	TBX4	XLOC_l2_007931	HIST1H4A	SPINK4	GSTO1
EIF4EBP1	ARF6			ITGA7	MIR9-3HG	XLOC_007052	ATL2	CASP8AP2	MRPL46
CRB3	ARHGAP5-AS1			LMO2	LINC-PINT	XLOC_005595	AHCTF1	COL1A1	POPDC3
RPL31	HOMER1			MAP8	SPATA22	XLOC_001638	ARL17B	WFDC11	DCBLD1
HLA-C	RPL18			ADGRA0	C17orf51	XLOC_008615	IMMT	VIPR2	DZIP1
SLC39A4	KIAA1191			KDM4D	SLC6A16	XLOC_l2_005915	EIF4E	COX7B	CRNKL1
POLR2K	MUS81			SQLE	REPS2	XLOC_013552	HEATR3	HN1L	PSME3
PSMC4	COQ4			VSNL0	TNC	LOC283867	LOC100506262	CLCA4	SLC19A2
NINJ1	THOP1			AK6	TMPRSS12	RHBG	DMXL1	GAPT	PRKAR1A
ATP1A1	E4F1			PTPN4	ROCK1	CNTNAP1	ZNF706	SLC9C1	KIAA1328
SMU1	ANXA4			RALY-AS0	N6AMT1	GPR78	TWSG1	MICAL1	VCP
LPXN	C4orf3			ALPK2	APOBEC1	SVIL	USP53	PRDM5	ACOT11
PSMG3	DDIT4L			BBS0	AURKA	PARD3	XLOC_004939	TMEM203	MAN1A1
TRIP13	ZNF331			LATS1	DMC1	HAGH	SEPT7L	INTS8	OAT
COPS6	TNNI1			CAPS	ACRBP	GATA1	EXTL2	PIEZO2	RASGRP1
GATA2	TMEM60			OTUD3	KHDRBS3	XLOC_005455	TTN	TDRD10	CLRN2
EIF2S2	RAP1GDS1			ZIC0	PROS1	XLOC_005952	DKFZP434I0714	LOC440313	GRIN2B
NOSIP	FASTKD5			OR51B4	CORO1B	MAVS	MAP4K3	SLC15A2	MCOLN1
ATP5F1	DNAAF5			RPS2P44	NXF2B///NXF2	OR2B2	CLDN12	LENG8	CNOT8
BEX2	AAR2			PRKCA	HOTAIRM1	PVALB	DDX3Y	SLC26A5	PLPPR2
ZNF503	RWDD2A			PLEKHA2	LOC143188///VTI1A	XLOC_011468	SNORD68	VWA5B1	NIPAL3
KIAA0040	CFAP20			IL36A	HRAT13	LOC100505906	FKSG29	LOC100507646	SCG2
COQ8B	USP48			RAP2A	SLAMF8	LOC100507448	SLC35A3	GOLIM4	TIMM50
INIP	ZBTB5			2022-09-09	MSRB3	NXF3	DNAJC28	COL21A1	ACLY
CDIPT	ILVBL			MRPS24	LMCD1	ACRBP	ZNF365	NLRC3	TSHZ2
TPD52L2	MTHFSD			OTUD7B	TUBA3D///TUBA3C	LOC100129407	Q8WY88	KIF16B	LRRFIP1
CKS2	PLXNB2			LOC101927338///KCNQ1OT0	QKI	XLOC_003006	PARD6B	DNHD1	DEFB118
BAG1	CTCF			NRXN0	TMED5	XLOC_002909	KIAA0408	LRRC18	DLAT
LAMTOR1	VIPR2			MMP27	CARHSP1	C20orf123	ZNF800	PER3	ALDOA
SF3B5	MCM7			LOC200608	ELOVL3	XLOC_011014	BTLA	ZNF334	RNF26
TDP2	TBC1D22A			VWA3B	HIST1H4L	NT5C1A	LOC100133190	LINC00893	HS3ST2
EIF4A3	SPRTN			CDC25C	MRPS14	CCDC78	ZNF605	SHPK	FIG4
OLA1	SLC10A4			IL23R	ABCB1	XLOC_004577	SLC25A24	ADAMTS12	TMEM223
RPL27	MANBAL			KHDC1L	LTBP1	XLOC_013744	CDK13	BTN3A1	DESI1
HECTD4	EIF2AK1			NKX3-0	PAX8	XLOC_009852	CTAGE5	NPAP1	CMAS
IDH2	FSCN1			MAATS0	PFKFB4	LOC645427	PHTF2	OR10D3	MAB21L1
IMP3	S1PR1			ELFN1	TLDC1	XLOC_008959	SRFBP1	MAN2C1	RBM6
NONO	CDC45			DCAF7	PRKDC	XLOC_009707	CACYBP	TRIM72	DDX52
RPRM	LINC00589			PLEKHM0	SLC12A1	DCAF12	PEX13	MROH6	CENPT
SLC2A6	DYDC2			NPAS2	S100A6	DCT	XLOC_012810	LRRC17	PPP2R2A
LMNA	TPD52L1			MBD4	LOC101930655///C7orf73///SLC13A4	HRH3	ASCC3	CALD1	TNFAIP8L1
FAIM2	2022-09-11			ZNF503-AS1	MED12L	CD81	EMB	CELA2B	FOXJ2
MED9	NCL			LOC101927649	IGHV4-31///IGHM///IGHG4///IGHG3///IGHG1///IGHD///IGHA2///IGHA1///IGH	FLJ44674	ABHD3	PYGM	HIGD1A
B4GALT3	TMED5			AVPR1B	TMEM158	LOC100130938	ZNF569	KAT6B	SHFM1
TNNT1	RNASEH2A			LOC100289044	CAMK1G	P39188	PLAU	C1orf112	MANBAL
HAUS4	PLCXD1			FRMD4	C10orf53	XLOC_013103	RANBP6	HYAL1	VTI1B
POLR1B	PABPN1			GALP	DLEU7-AS1	POU2F2	LMBR1	CYTH1	CCDC106
TAP1///NACA	CYC1			CDAN0	LOC642426	LOC100128946	RAB11FIP2	LOC392364	NDUFS4
MAP4	SLX1A-SULT1A3			PGPEP0	PRKAR2B	XLOC_007967	CCNG1	ALS2CR11	STX12
OSBPL3	EIF3B			OR5P1	CALD1	MDGA1	ZNF781	ARHGEF10	FBXL12
SEC61A1	ANKZF1			CCHCR0	SUZ12P1	COL11A2	XLOC_l2_000641	DMTF1	ST3GAL1
TPT1	DOCK2			CTU1	BDNF-AS	XLOC_004274	TMEM64	CD109	CACNA1G
XKR8	AGMAT			PTPN19	LOC101928968	XLOC_011807	MDFIC	FAM114A2	PTGFRN
HSD17B8	G3BP1			NTN3	DLG4	XLOC_l2_011854	DNAJB4	SLC23A3	SNORD115-8
EBPL	QARS			ALG13	RGS16	IGF2	FLJ43663	NSUN6	LINC00116
CLDN4	TMEM11			NRL	CLSTN2	LOC100130148	C16orf52	SLC7A9	SMDT1
CDCA8	COX7A2L			PIGL	ELOVL7	TBC1D7	XLOC_l2_005933	ONECUT1	HCN1
MXD4	FXYD2			MAP1LC3B1	POF1B	IL34	PPIL4	PIBF1	TRPV1
DDI2	CDK4			ACSS2	ARHGEF12	XLOC_003863	SLC10A7	PTPRB	RHO
RBM41	L3HYPDH			LYRM3	LRRC8B	TBX18	EAF2	GPR1	SH3GL1
DOCK8	NOC2L			ARHGEF38	LOC100130476	LOC100507351	CCDC76	SNORD74	GALNT18
SLC52A3	CHRNB1			GEMIN7	ECRP	XLOC_002595	LOC100130175	CLEC2D	SNORD115-14
APEX1	ZBTB8A			SOX4	DEPDC4	PFKFB1	CASP3	PRPF40B	DNAJC7
FAXDC2	ZC3H7A			FRMPD3	PSG2	GP9	AKIRIN2-AS1	SNORD51	OTUD6B
TEFM				IQCF0	MESDC2	TTI1	LOC728558	TAB2	LAMA4
ADPGK				MUC19	PTGDR	RILP	CLEC2D	NPFFR1	CCNB3///BCOR
LIME1				UTS2B	STOX2	VSIG10	FAR1	HHATL	RNF14
TM7SF3				DKFZP586B0318	ANKRD36	MASP2	CMAHP	CEMP1	GGCT
NUDT9				RRP7BP///POLDIP2	LOC100507537	XLOC_009765	CXCL12	CFLAR	CNST
GNPNAT1				CYB560	UTP14A	ADAD1	PLCL1	TNP1	MRPL34
HERPUD1				FNIP1	TRABD2B	C12orf50	KIAA1715	PPWD1	NBEAL1
PITX2				TTC3P1///TTC2	CYGB	XLOC_010684	ITGA4	DDRGK1	NKAIN2
TMEM246				AGTR0	MGC57346///CRHR1-IT1	ESRRB	RAB39B	HMCN2	REEP5
MT1X				HIPK1	C1orf167	ADIPOR1	NCBP1	RAPSN	ATP5G1
CSTF1				KIAA1521	SPAG6	LOC100507580	LRRC8C	TTC25	RUNX2
TUBA1B				AGR1	FSTL4	XLOC_003053	ZCCHC10	H1FX	VKORC1L1
ERAL1				LOC101927345///LOC101060632///LOC101059949///ANKRD20A12P	EXOSC6	XLOC_006757	CCR4	MTUS1	RIBC2
MYL9				NAT8L	DCDC2	SPANXB2	TRIM36	DCT	TMCO3
STAG2				SLC52A0	ANXA1	SPOCD1	SNORD76	IP6K3	TNXB///TNXA
PPP1CA				SARS1	GORAB	OTOA	UCHL5	C19orf68	SARAF
MPZ				ZNF799	LAMB1	TMEM86B	AKAP11	EPHA7	HIST1H2BG
ZFP64				MRPS30	TCP10L	SLC23A3	FAM188A	TAS2R42	TCP10L
HOMER3				AXIN1	SUZ12	XLOC_000670	HIST1H2BF	MGC16025	CDYL
PFN1				TTL	ZNF229	XLOC_002109	CDC73	PDC	HDGFRP3
RTKN				TULP2	CHIT1	LOC642947	EXOC8	GPIHBP1	UNC13B
GLUL				C6orf51	SLC24A3	FOXH1	FLJ46875	FBN1	ASCL1
CCDC92				TIGD3	B3GNT9	DKFZP434F142	CENPC1	MAP4K5	WSB2
GIMAP5				COL1A1	COL10A1	XLOC_006844	ACP1	MCM10	TOLLIP
EPB41L3				LOC101930369	ZIC4	C1orf190	WDR19	SNORA70F	GABRG2
SEPHS2				CHD4	LOC400620	LOC100506681	CHM	PTRF	LOC399898
SPANXD				PALM2-AKAP2///PALM2///AKAP1	RAB30-AS1	XLOC_005056	SNORA81	MDGA1	SYNGR3
SLC4A2				RNF151	LINC00964	CECR2	DNAJC24	CRACR2A	SOCS7
TRMT12				ZNF345	LOC100505549	KRTAP10-8	EEA1	LOC441268	PAK1IP1
CSNK1D				DAB1	LINC00461///MIR9-2	XLOC_l2_010239	KLRAP1	LOC284009	STX10
PDLIM1				ACVR2B	TPTEP1	XLOC_010065	SNORA54	RXFP2	RTN3
RBM19				RBBP5	C19orf47	HPS1	OXR1	ABCC8	LINC00238
CSNK1G2				PAOX	CARD16	XLOC_014333	RBMX	FOXD1	PPM1E
PYCR2				EFNA4	BNC2	LOC100129111	HNRNPU	FADS1	BTF3P11
PPIL1				ZNF247	ALDH6A1	XLOC_001214	FUBP3	JCHAIN	PLPPR4
TNFRSF14				EPPK0	PARVB	XLOC_011564	ZNF852	PIK3C2B	PCP4
GTF2F2				ABCC6P0	NT5DC2	LOC100289038	C1GALT1	LOC441081	LARP1
GPAA1				PIN1P0	KLRF1	KEL	ERO1LB	ERVH-6	COX8A
RAB4A				TOX2	GJB4	SLC38A5	SNORD93	MTR	EFHD2
FSTL3				SDSL	PRCAT47	XLOC_l2_001760	LOC100130890	HSPB9	PSMD12
CHEK2				PRKCA-AS0	TMEM178B	XLOC_l2_012071	KIAA1143	LOC650293	RRAGD
IFI35				LOC728867	ZNF503	MCAT	XLOC_003181	B3GALT5-AS1	CHSY3
MFAP5				BCAR0	OR7E12P	SLC6A9	CD2AP	LOC101929163	PDE1B
NDUFA2				LINC01332	NTSR1	AK1	USP6	TAS2R50	CHM
KRI1				CTBP1	CYP7A1	LCE3D	PDCD6IP	SNORD115-4	DGCR6
ECH1				IKZF1	PRPH	XLOC_002041	CELF1	SLC51B	WDTC1
MFF				LOC158433	LOC100996419	OR56B4	ANP32E	PHGDH	GFPT1
LENG9				PEX5L	PABPC4L	SLC6A10P	STXBP5	CCDC54	RRS1
EI24				LINC01138	SCGB1D1	XLOC_011979	USP45	KRT23	GPR158
DKC1				GARNL2	RNF183	RNF10	PGGT1B	SNORD115-3	MED31
APOO				FAHD0	C6orf58	XLOC_009564	COX11	VWA3A	FBXO21
TNFAIP8				PTCHD0	LINC00334	XLOC_004889	TMEM2	ALDH1L2	PDE6C
RENBP				LENG8	PSMD6-AS2	SDC4	BCL9	POSTN	ZNF720
MED16				KCNA1	FABP3	Q2I700	DIS3L2	GEMIN2	LINC00504
FASTK				LINC00325	GAFA2	C18orf10	GZF1	MXI1	ANXA11
HOXD3				C1QL0	CHDH	XLOC_000208	ATRX	MAP2K6	ZNF610
SIGIRR				GPAT1	LINC00161	DIO2	UPF2	GPR39	CA10
MFN2				EPHB1	SERPINA7	SPARC	ZNF295	DYNAP	EIF4A3
COPS8				HCG8	KLRD1	PTCRA	HDAC9	KCNA7	GLYR1
RRAS2				CENPI	LARP1B	XLOC_l2_011873	NADKD1	ZNF729	FAM78B
RPS6KA2				LRRC37A2	COL25A1	XLOC_004677	MREG	ZNF423	RARS
C11orf52				RAB11	NPY6R	LOC339593	ACVR1C	NEK1	OR5M3
PUM3				PET117///KAT13	AQP10	XLOC_l2_009468	ZNF322	ANKRD36B	CCNI
RPL39L				FBF0	CSH2///CSH1	HCAR2	ATP6V1E2	CNTLN	MED24
UFC1				OR1E2///OR1E0	SORCS2	XLOC_011974	GOLGB1	NEIL3	NEDD4L
PPP1CB				CASC1	CASKIN1	ANKRD13B	PPTC7	SLC15A5	PRRG2
HM13				C1orf104	FGFR4	XLOC_003677	MFN1	S100A4	USP7
SUCLG1				CARS1	OSGEPL1	LOC401109	ANKIB1	MSTN	SERPINB8
MICU1				TEKT4	TSPAN1	PTPN11	CCNC	SH2D2A	TAC3
DENND2D				TRAF3IP2-AS0	TIMM21	LOC100133985	ZNF682	TEX101	SLC32A1
MLPH				LOC100128992	LRIG1	FBXO17	PEX3	TXLNGY	AQP9
CKB				NOS2	LARP6	XLOC_009872	PTBP2	SH3BP5L	FMO2
PRADC1				GATAD2A	HIST1H2BM	XLOC_002892	SNRNP40	GP5	RANBP6
RASSF5				RPL35	MS4A3	TSPAN5	ZNF729	SNORA2A	CDH2
SLC25A6				GLRX2	CYB5B	KRTAP3-1	GOLPH3	CERS5	ANAPC15
BAMBI				UPB0	RPL15	DPCD	LOC100505794	P2RX1	FUNDC1
RSL24D1				COLEC9	2022-03-01	ARHGAP40	HCG18	MIR27A	PRMT8
ZNF653				CCDC92	PQLC3	DENND2A	SRGAP2P1	ZNF300	PSMA1
ITM2B				BEND5	CHST6	BCL2L1	ZMYM6	CLHC1	SEC61A2
XBP1				HOXB-AS2	TRIM58	XLOC_013036	ALS2CR8	TRMT13	GAS8
COLGALT1				LOC100506446	CADM4	PPIL2	ZNF235	OR13C2	ARL5B
RMND5A				LOC100287590	DLK1	SRC	ZCCHC11	NUGGC	RAB29
GFPT2				PRMT7	EPHB2	OR2W5	TMOD2	OR4N4	ZDHHC22
PPP1R1B				NLRP6	IGF2BP2	C21orf58	FBXO11	SLC22A16	PTMA
SETMAR				LINC01115	GABRG2	XLOC_004058	USP37	OR2W5	SLC25A11
PTRF				NR1H3	MEIS1	SLC2A5	MCTP2	SCARNA17	RTN4
METTL7A				PLA2G14	PTGS1	ALOXE3	QKI	IQCD	NIPA2
CCND3				C16orf69	TYR	XLOC_l2_015098	LOC100652786	FAP	FAHD2A
RAC2				ZNF98	PPEF2	TH	RNF219	PTGR1	TMED6
KCTD20				CITED0	ARSE	LOC100131831	BTBD9	KIAA0922	AIM2
BAAT				SLCO1B0	GALNT18	XLOC_000090	SLC4A7	ACSS3	NRSN2
CRIP2				RPP29	EMX1	LOC100128304	RGPD6	LIMK2	GATAD2B
FAAP100				ASPDH	GJC1	ESAM	PRPF39	SH2D1A	HMGN3
PYROXD2				TLX2	HAUS7///TREX2	XLOC_000751	FGF7	ZIC1	CANX
CPSF3L				C16orf94	SPARC	TBKBP1	RSL24D1	ADGRA2	TET3
ISCA1				GOLM0	NAALADL2	LOC100288884	UBE2W	POU3F2	C16orf45
PSPC1				GABRG0	FRG1BP	TMEM146	SMCR7L	ERVV-1	COPS4
MBIP				TTC5	PCYT1B	XLOC_000229	PKN2	PIWIL3	MYL2
MTO1				BIRC4	GP6	XLOC_009582	PLEKHF2	COL1A2///COL1A2	ACKR1
GADD45G				CLCN0	GFI1B	SYCP1	MPP6	P3H3	GSDMB
PUF60				ZBTB0	LOC102725207///LOC100996760///ANXA8L1///ANXA8	CALML4	AGFG1	CDKL3	CNIH4
SNHG3///RCC1				PFKFB0	RALGAPA2	SEC14L1	SMG5	SLC26A2	AP2B1
ATP1A1-AS1				CLRN1-AS0	CAPS	MKRN7P	DNM1L	LINC00951	MAPK13
COX5B				TAF1A-AS0	CMPK1	XLOC_008560	C20orf197	HNRNPA1	SNRPB
NEK6				ACAN	HSPB2-C11orf52///C11orf52///HSPB2	GPR139	MSMO1	APLNR	PSAP
ACTN4				HIPK2	FRG1HP	TCF23	EPC1	LCE4A	DUSP5
CCT3				BNC1	SMOC2	NFE2	TRAPPC2	HSP90B2P	FGFBP2
RNF13				C14orf79	LOC101927829	LOC100289580	SNORA24	SIRT4	BTBD1
FNIP1				C15orf51	HOXD8	XLOC_007938	SNORD21	SYCP2L	ULBP3
LINC01260				SMG1P4	PLIN4	GMPR	LOC100507404	RBM25	CLTC
RAB39B				FAM30A	PHKG2	XLOC_012165	GUSBP10	PEX11A	TBC1D10B
CISD1				MACROD0	LMF1	XLOC_000545	CHEK2	HIST1H2AB	ZNF295-AS1
PAGR1				TOM1L0	HS6ST3	XLOC_l2_015360	XLOC_012162	ARAP1	CTSA
DNAJC25-GNG10				MED30	ZGLP1	CTTN	ANAPC1	GABPA	BMS1P21
FGL1				ATG16L0	MOCS2	AK7	SNORD27	PDZD4	GPCPD1
FAM192A				C12orf39	BCAM	ANKRD9	ASPM	GPR148	TRMT10C
TUBA1C				FAM114A0	FGF14-AS2	SPTAN1	ZNF727	RYR3	ILF2
SNX9				LINC01132	HSD17B14	TMCC2	FAM18B2	PRPSAP1	GSK3A
RABEPK				TMEM135	GAN	TMEM158	ZC3H12D	ZBTB34	PROSC
PAK1IP1				ZNF776	TMEM174	PRRC2B	TMEM170B	OR9I1	COPE
WBSCR22				RANBP3L	LIPJ	NCAM2	RBBP5	SNORA75	RUFY1
VDAC1				RIPPLY2	ABCB6	HIF3A	MORC3	MACC1	ZNF573
EDEM1				WNT15	TMEM201	UBXN6	RAPGEF6	MIR186	PSMF1
SPINT1				C18orf53	ATP6V1H	ACTL8	GUSBP11	OR4N5	ABHD2
SPEG				ZNF820	INSC	LOC100132966	SREK1	HPSE2	MIA3
ZBTB7B				ZFP40	CCDC121	ZAN	RPS6KB1	TTC21A	TNFRSF9
PSMD9				FAM174B	FLJ12825	XLOC_003772	C12orf23	CCDC24	SEZ6
CERS4				PSMG3	C20orf181	NT5M	LRCH1	WDR38	NAMPT
KRT33B				OTUD7A	RBP3	PLAC1	WDR44	LOC400464	SIRPB2
LASP1				PXDC0	SEPT7P9	LOC100506650	KIAA1033	ANKRD19P	MSRB3
STX3				PPOX	PYGO2	XLOC_010731	BIRC3	CCDC114	PRKCZ
MLH1				SNX11	ANGPT1	XLOC_011188	RUFY2	GPR32P1///GPR32	ACTN2
ZNF174				CA7	PRR34	TSPAN1	IDI1	EMC2	STS
HIGD2A				PLCB0	LOC101928921	C17orf76	N4BP2	LOC389834	PDP1
BDH2				NRCAM	LOC645485	C2orf88	LOC100287616	ACYP1	RILPL1
SDHB				FAM118B	PAX3	PCDHB7	MTDH	GCFC2	APLP1
GALK2				MORF4L1	HIST1H3B	PF4	ZNF382	ULK3	HIST1H4H
TCP1				WWC0	MYL9	C22orf13	LOC255177	TAS2R5	ARMC3
SNX3				MSI1	LOC100129034	LOC100506220	UGDH	SPATA13	ZNF624
PSMB7				LOC101930349///LOC101930344///CGNL0	METTL7A	XLOC_005478	RC3H2	IGSF9	DIRAS1
BET1L				LINC00609	AP2A1	XLOC_008993	YWHAE	MAP1LC3C	BHMT2
LOC84843				LAMC1	ZNF665	XLOC_l2_015491	ZBTB11	POLN	LANCL2
UQCRC1				NPNT	WSCD2	SV2C	SNORD116-19	CEP78	UBE2Q1
CTSH				LINC01304	CDKN2A-AS1	SLC16A9	PTPN22	TCF12	LONRF2
SNRNP25				RIBC0	SLC17A4	DNAJB2	MINPP1	LOC93463	TPTE2P3
GSTP1				HOXA10	PDHA2	LOC494558	PPIP5K2	XRRA1	CMSS1
IGSF21				EPB41L4B	LINC00092	LOC283050	ZNF625	ZNF724	CDC37L1
SART1				KLF11	CACNG8	XLOC_l2_003705	GLCCI1	ZNF347	TARP///TRGC2
UTP14A				WNT5B	COL12A1	GPR146	MTR	FAM92A1P2	GABRG3
JUN				ST3GAL2	ARHGAP44	XLOC_012631	LOC100132356	CBX8	GART
PITRM1				LAMA2	COG1	PIM1	ZNF782	SNORD116-27	WBSCR17
ADAMTS6				FKBP14	LOC101928191	PCYT2	ECEL1	TMEM262	TMX4
SNX27				PDZD1	CLDN4	NIPAL1	PRIM2	IQCE	MRPL36
ZNF395				LOC101926959	LOC100133461	LOC283486	AEBP2	JPH3	SPRED2
WDR82				HRES0	CXCL5	C1orf106	ZNF582	DUX4	APBB3
PCBP2				LDHC	PAX5	FLCN	PAPOLG	RAPGEF4	CNOT7
NT5C3B				ADGRF1	LOC646522	LOC100129233	ZNF92	HRCT1	TAF2
NDUFB4				AKAP6	DEFB106B///DEFB106A	LOC644277	C8orf59	OR8S1	MRPL37
SYNGR1				PWP1	NFASC	XLOC_006830	LRRC1	USP25	FTH1
P3H3				KCNA0	ZBTB47	XLOC_001406	XLOC_l2_015536	CYP3A43	HSD17B13
DNAJA3				HIST1H1D	GMPR	LOC401164	EIF2B3	ATAD3A	LINC01560
MCCC2				RGS11	MCM3AP-AS1	XLOC_001999	GIN1	H1FX-AS1	PIDD1
PRR15L				LINC00101	RAB1A	TFE3	ZNF22	ANXA9	MAMLD1
ACTG1				LOC102724813	HBE1	SLC26A11	KLRF1	PPP1R32	KLF7
HIST1H4E				ICA1L	MGC24103	PGF	HIST2H2AC	CEP55	CTH
TMSB4X				CTAG1A///CTAG1B	CCNJ	TTC25	XIAP	PKN2	ZNF818P
MAP2K2				WNT2B	PSMD5	XLOC_000461	XLOC_001011	PDE3A	EI24
RPL6				LOC102724314///FAM95B0	RNF144B	OR3A4P	MYEF2	MID1IP1	SNX17
ICA1L				HCRT	SNCA	XLOC_011586	C6orf211	CHST6	COPG1
ADIPOR2				HAS1	EFNA2	CCDC129	MCM9	LINC00471	NSG1
KPNB1				AHI0	NEDD9	GYLTL1B	SMC5	LOC100131860	ASPDH
PC				LOC101929528	ESYT2	ZIC5	UBE2Q2P1	NAXD	OR2M3
REXO2				C20orf140	IRF6	SPRR2D	ARID4A	LOC105375800	ACOT8
TMBIM6				MIR4683///FZD7	GPR107	HIST1H3H	ZNF81	FAM167B	ICAM5
CHST11				C4BPB	AP1S3	SEZ6L2	PDP1	KLK1	CHGB
B4GALT2				PIGO	KRT4	XLOC_012592	ZNF583	LYPLAL1	GALNT6
MAX				ACTR3BP2///ACTR3BP4	NT5DC4	PCGF5	SEPT7P2	HIST1H1C	MTMR9
ATG13				RASSF1-AS0	LINC01101	XLOC_l2_013963	MZT1	ATG16L2	SQSTM1
RPL13				GCK	MAP6D1	EIF2C2	XLOC_l2_013458	KIF6	CLLU1
HIST2H2BE				MEF2C-AS0	CYP3A5	SLC38A10	XLOC_002995	FRK	RGS7BP
EXO1				MRM0	SATB2-AS1	XLOC_005635	XLOC_l2_002886	N4BP2	SYT13
HEXA				FLJ22762	COL1A2	SLC44A5	JRKL	TNRC6A	ENPP5
UBXN6				FADS1	ZNF224	MAGEB1	ZNF718	LOC729603	HCN3
EXT2				HINT2	CMAHP	LOC100507948	LOC649395	PIEZO1	DNM1P46
SH2D4A				PRPF4B	IL10RB-AS1	XLOC_000367	PTAR1	LIMS2	TAF7
TMEM98				TMEM234	MGC4859	ADAM33	CDKAL1	LOC285696	EBP
TM9SF3				LOC105371702	TMEM68	XLOC_l2_007986	BTBD7	ARHGAP21	CACNG2
NUDCD3				CCL3L3///CCL3L1///CCL2	ZNF254	ARHGAP42	THEMIS	CMC4///MTCP1	SEMA3B
C15orf39				SSTR5-AS0	ABCB5	GPR37L1	FAM133B	ELN	ANKDD1B
IER5				MROH2A	TMEM53	XLOC_l2_014959	SLC9B1	TRIM45	MCCC1
POLR2M				FRMD4A	ANKRD22	TMPRSS9	2022-09-07	MIR191	GPATCH2
RAB29				LOC100505783	SYTL3	LOC100505471	MTFR1	CXCL12	KLHL35
GINS2				CARD13	LOC441666	KCNE1	SMARCAD1	ZNF69	FSTL4
CHTF8				LOC100288489	LOC101929597///TBCD	OTOG	LOC100507250	LINC00999	ST8SIA5
OTUD5				CDKN2A	B3GALNT1	GPR88	CD200R1	GRP	CELF3
MSMO1				GATM	NFE2L2	DCAF4L2	COPS8	SNORD58A	ANXA10
RPS17				FAM214A	CEP350	LOC100506035	HSPA13	RIN2	ARL2BP
CAPN3				LOC375195	PPARA	CRB1	NEK4	ERAS	PRCC
ACAT2				ZFP56	PIF1	KRTAP15-1	XLOC_000471	NFIA	CRTAP
CIB1				GALE	LOC101929305	XLOC_013463	ABCG5	SNORD116-23	RASGRF1
AGO2				TIMELESS	SPAG1	XLOC_014355	KIAA0317	STOX1	ISCA1
TMEM51				KCNQ1	CCDC88A	XLOC_014368	TMOD3	MEOX2	CHDH
SNRPD2				CDHR2	CHST3	SERPINA6	AGL	HIST1H3I	PKIA
BSCL2				LOC100506718///FLRT1	LOC286161	XLOC_014379	TBL1XR1	MIR99B	VWA5B2
IMPDH2				LOC400939	EXD2	XLOC_008144	NUP133	SLC38A4	UBL7
SFXN3				MRGPRX1	TPM3	XLOC_013592	XLOC_014192	EBLN1	HTRA2
PLEKHA1				SPRY0	NAPSB	SNX21	TMX1	DBIL5P2	SLC9A1
ZNF551				ANHX	CYP2C9	MYO7A	PSMD5	FLG2	PPP1R7
HIST1H2BJ				ANKH	DNAJC21	FBXL19	MED13	DNAH6	TDO2
MBD5				KMT2A	CPS1-IT1	XLOC_008029	LOC100507204	TMPRSS12	KLHDC10
CDK7				NR0B0	MUC5B	XLOC_004250	MOB4	GPR108	PPP1R15A
MTRF1L				LINC00963	HKDC1	ANK1	XLOC_l2_007876	TMEM215	GFRA2
COX7A1				RASSF5	CYP4X1	XLOC_l2_011415	ZNF519	ZNF721	FIBP
RNF166				LINC00300	RAPGEF5	XLOC_002331	XLOC_l2_000636	DDX19A	PSPH
CHODL				OFCC0	HTATSF1P2	ENTPD5	RNF138P1	PLD2	SFXN3
KREMEN2				LGR3	PRIM2B///PRIM2	XLOC_003239	ALG13	ASPRV1	FCHSD1
EIF4G1				LOC100506070	VWA3B	XLOC_l2_003936	TRDMT1	PYDC2	RPL22
YY1AP1				NPRL2	HIST1H4H	AGRN	SIAE	TMEM31	ERVK3-1
VIM				PTGFRN	BACE1	XLOC_003650	TMX3	LOC100128398	PLEKHG1///PLEKHG1
PRCC				LOC284378	ADAMTS13	CDC14C	XLOC_004366	ABCC4	CHCHD2
BOK				GGNBP1	FSHR	XLOC_l2_008124	CEP57L1	KIAA2026	NKTR
CCT7				CCDC95	PSMC2	LOC100506613	CTDSPL2	MYH1	GRIK1-AS2
ASNS				Dbpht1	CPD	C1orf64	GNPDA2	SNORA3B	MROH7-TTC4///MROH7
RPL10A				RTTN	FAM86B3P	XLOC_014338	FLJ45340	EEF1D	ARFGEF3
SERINC2				IGLJ3///IGLV1-44///CKAP2///IGLV@///IGLC0	FASN	XLOC_014192	XLOC_l2_001929	ACOX2	YWHAZ
EFCAB7				SCARNA16	MCCC2	XLOC_l2_010061	NAA15	ZNF471	ADAM29
PPIA				PITHD0	TRPC6	XLOC_l2_015855	RAG1	ENPP3	FAM96B
POP4				PCDH9	GUCA2B	ADAMTS2	SNORA72	ACSF2	FITM2
TFB2M				TADA2	AGXT	FRMD3	ESF1	PDGFD	CA11
TRIML1				LOC100130455	DLX1	NOBOX	TMEM106B	RNU105B	ALKBH6
CDK9				BRF0		HPX-2	ZDHHC21	HIST1H2AE	ANGPT1
ATAD3B				MCM3AP		XLOC_005110	CPOX	PIGR	WSCD2
SERPINA1				RSPH13		XLOC_l2_013978	BAGE4	ASIC3	CA12
REC8				CDH7		LOC100130920	BRIP1	FAM9B	TMEFF2
TTC26				ENKD0		XLOC_012249	SEC61A2	TBC1D26	IDI2-AS1
CPT1A				NAV2-AS3		TNNI1	ZNF532	ZFHX2	RABAC1
ZCCHC17				SPATA16		KIAA1324	CANX	PCDHA4	PDIA6
FUT2				PKD1L1		XLOC_006231	LOC100507486	SNORD61	ZXDB
LRP3				RGPD2///RGPD0		CXorf48	XLOC_010152	MDFI	UBA2
AP1M2				LRRC17		HMGCLL1	MLL5	VSTM4	ADRA1B
ZNF764				DKFZp547J221		XLOC_009190	ATP7A	WNT9A	UBALD1
CETN2				CDC5		NOTO	ZNRF2P1	LOC100132099	RRAS2
RNASE1				ATP6V1C1		XLOC_013557	GCOM1	MLNR	OGFOD1
GTF2H4				ERF		BCAT1	OPA1	MIR204	MDK
CNBP				TSHZ1		FAM53B	ZNF818P	CHRNB3	NDE1
PALLD				WNT10A		XLOC_013811	STT3B	OPALIN	TIGD2
PRC1				CYP2S0		XLOC_l2_012162	SIKE1	BEAN1	OR52K3P
AAAS				SLC10A1		TMEM40	STEAP4	SIT1	SRPK2
XRN2				GABRP		C22orf25	NAA16	SH3D21	MET
CD36				MGC57345		FSHR	C21orf88	C8A	CAMK2N1
TFAP4				KIRREL3-AS2		LOC115110	LOC100288069	SNORA54	ECHDC2
SPCS2				KLHL25		NRIP3	ABCB1	QRFPR	GARS
PTBP1				KIF16		KRTAP5-10	NUDT12	FYCO1	ARPP19
MANBA				PPP1R3C		XLOC_l2_015827	DHX57	CNTD1	CCDC92
REPIN1				ZNRD0		UGT2B11	USP25	SLC38A2	KCNS2
SAT1				LOC283474		C9orf50	ANGEL2	PRELID2	SNAP29
ZNF684				TGM6		KRTAP5-11	LOC440944	CHRNA7	OR1L1
SCARB2				ITGB3		XLOC_l2_008190	ACBD3	SPARC	LOC100130916
KANSL2				CDR2L		ANKRD33B	UBXN2A	PDGFC	PSD2
LPL				SLC22A30		XLOC_014105	KLHDC10	WDR49	ANKRD10
UQCRH				JAM1		LOC100505534	LOC730101	SAMD7	ANKS6
USP18				LOC101928274///VSIG9		C17orf99	COX7A2L	FAM83E	SUGT1P1
PDCD10				GNAS		ADORA3	COL19A1	SFRP2	ACY3
CCND1				ENTPD4		PRLH	MTHFD2L	KLRC4-KLRK1	MIR155///MIR155HG
ZBTB38				RPS28		LOC100506869	STIM2	MXRA8	TIMM17A
SRSF6				RSBN1L		MUSK	HNRNPH3	KIAA1755	TOR1A
ACVR1B				SYCP1		ST6GALNAC4	TMEM209	ASB4	MDM2
CD99				TEP0		SLC8A1	LRRC72	F10	NMNAT2
APOBEC3C				ANKS5		XLOC_005421	CNTD1	TAOK3	NRBP1
CIAPIN1				LOX		XLOC_014268	LOC100130428	NID1	ZNF226
MAPKAP1				KIAA1327		ADD2	SNORD16	CYS1	TRMT10B
DHX38				PARP14		XLOC_004828	SCARNA2	CPZ	ANKRD62
ZNF205-AS1				LARP5		DUSP13	STK17A	EFHB	CUTA
HNRNPK				LIPI		XLOC_002010	RPPH1	HYDIN	STK38
H2AFY2				HERC2P6		ATRNL1	Q6JHZ7	TUBA3E	SIX4
REEP6				NF1P9///NF0		GLIS1	ANKRD34B	PBX4	CECR6
MCL1				S1PR1		ZNF32-AS3	FAM3C	ANKRD62	SLC1A6
BFSP2-AS1				NPC1L0		LOC100131372	ZNF180	CCNT1	ADGRB2
GNB5				DAPK2		LOC389273	KDM2B	RBMXL3	CNPY4
GTF2I				LINC01186		PDGFA	LOC550643	PLA2G10	ATP6V0E2
PCM1				ZNF396		PRSS33	UBE2Z	TDRD3	MTHFD2L
TUFT1				GRIK1		LOC727799	ATG4C	AGT	AEBP1
HECTD3				FLJ41454		LGALS12	LOC100131564	FKBP10	TMEM237
UGP2				AP1S0		XLOC_014172	ATP1A1	CFHR3	RAB3A
NCS1				PRTG		EDNRA	HERC2	PIFO	POMP
GFM2				LINC00316		LOC286149	ZFP37	PLXNB2	SBNO1
FAM118B				TIMM49		EPHA8	SLC39A9	LTBP1	FDXACB1
TMSB15A				FOXR0		ASPSCR1	AHI1	LLGL1	LYRM9
RNF5				CNOT6L		XLOC_012041	LUZP6	TDRD6	MEF2D
RRP8				TFCP2L0		LOC284440	RBM11	PLEKHG4B	SLC4A1AP
FAM127A				DCAKD		ZBTB32	MYCNOS	NPM2	NECAP1
PRPF18				MRPL19		XLOC_010971	ZNF29P	LOC100505549	PATJ
HNRNPU				DZIP2		XLOC_l2_011204	FAM40A	IL31	ARC
ACTB				XKR5		C20orf108	NUS1	ARHGAP10	SLC25A17
AGPAT3				TMEM72-AS0		XLOC_004572	WTAP	RNASE1	HARS
ADORA2A				RCOR1		XLOC_005113	PMAIP1	C19orf33	PSME4
BET1				GAP42		KRTAP4-12	ERVK13-1	UPF3A	COPA
DYRK2				AOC4P		LOC100653233	ZNF890P	TPTEP1	CRYM
TMEM261				FEZ0		KNDC1	C14orf129	CD34	CDHR1
RAPSN				ZNF468		SCUBE1	TMEM30B	TP73-AS1	UCHL1
RUVBL1				SLC25A26		XLOC_008174	ZSCAN30	SLC2A12	SMPD3
DDX18				SRR		LOC440337	KRAS	RPA4	IL20RB
FGFR1OP				KCNU0		CPXM2	PARP15	LOC401281	NUMBL
LMBR1L				APLP0		XLOC_l2_001592	SH2D1A	CTNNAL1	GZF1
XPO6				MEG2		SHISA7	SNX13	CTCFL	GPR68
UBQLNL				NEK4		LCN1	DNAJC3	FSHR	SNORD115-32
WDR45				PTHLH		CCDC114	RRAS2	OR4X2	SNORD32B
XRCC5				RPS6KA4		LOC644083	ITGB1	GDPD4	SLFN14
CCNH				FLJ35699		YIPF2	C1orf9	HOMER3	PCSK1N
ACPP				EPHA5		LOC91948	CDC40	ZFP62	SPRY1
FAM127B				COL13A0		CRABP2	SCML1	DEFA5	SHROOM3
PSMD8				C5orf46		XLOC_l2_006152	LUC7L3	ZNF665	CLCN4
STAC3				ZNF836		XLOC_002125	PHC3	SNORD45A	SIK2
FST				SFTPA2///SFTPA0		XLOC_002647	PIGN	ABCG2	ASB8
DEDD				PDP1		XLOC_006683	RNU105A	MOB3B	ARRDC1-AS1
ARPC5L				UBE2QL0		SLC25A19	LOC100132368	OR2A5	PFKP
PQBP1				PDE11A		LOC642648	FAM169A	LOC100128310	SPRYD3
RTFDC1				TNXB///ATF6B		XLOC_008577	CPNE3	CFH	BNIP3L
BIN3				SKP1		FAM178B	SNORD44	KIAA2012	PLBD2
ZNF486				RPS6KL0		LOC392364	ELK4	GNAT1	SPSB1
PSMB8				SHANK2		MAGEB5	PTCD3	SIGLEC12	HEATR5A
RPL36				ORMDL2		CLDN19	ZNF624	SYT15	PRICKLE2
TFDP1				C1R		XLOC_010931	TYW3	NFIB	GNG3
NDUFA13				SH3D20		PSMF1	ZNF33A	GRIN1	MAP2K3
C7orf43				CSRNP2		C1QTNF5	HNRNPCL1	CTDSP1	KIZ
GMEB1				MAPKAPK5-AS0		DIP2C	XLOC_l2_013845	KLHL13	DNER
C2orf49				C1RL-AS0		XLOC_012335	PAIP1	GLTSCR1L	DLX1
WSCD1						LOC100509541	AKT3	RPS28	RNF157
VDAC2						TNNT3	FSD1L	CASP8	SCG3
DOHH						NRGN	CLASP2	LOC100130876	PPIP5K1
GIT2						KLC2	SCN8A	JUP	PA2G4
ESAM						RBM38	ZNF12	KCNC4	CTXN3
AP2M1						TSPAN9	AMN1	LOC652276	NRIP3
SCP2						TGFB1I1	SNORA8	ZNF518A	OPRL1
NDUFC2						SP7	XLOC_l2_001399	PDZRN3	SPRR2D
VPS26B						XLOC_007958	DYRK2	ARHGAP15	STOML2
AAK1						TOLLIP	XLOC_l2_011987	SNORD14E	TRAPPC3
ZPR1						XLOC_013796	ZNF711	AVIL	NHLRC1
C1D						LOC729175	CDNF	ANKRD26	RNF4
VSIG10						FLJ40288	LOC100132111	MMD2	RNF126
GMDS						XLOC_008811	PSIP1	TIMP3	HTR7P1
BYSL						XLOC_001945	AP1S3	PLN	KIRREL2
CNP						OPRL1	ZNF225	TOB2	FGF17
RNF7						CLRN3	CAPN7	SLCO1A2	CBX3
TRIM43						THRB	DENND4C	SPDYE7P	TRIM37
IFRD2						IL15RA	VAPA	MYCBPAP	SLC31A1
PRKAB1						LOC100506437	ZEB1-AS1	TPM1	WDR82
ZNF559						IL37	RBBP4	IGFBP2	GYG2
VAMP3						XLOC_006725	ATR	C9orf153	CAP1
MXD3						LOC388588	ARIH1	CC2D2B	FAIM2
RARS						DBF4B	MTX3	CFAP126	OAZ2
PEX5						C9orf71	CHIC1	ALX3	PPP1R2
FTH1						XLOC_000624	HELLS	TNFSF15	GNB1
CNDP2						RIMS1	NAA38	MRGPRF	ZNF436
MRPL4						FBXL17	CLEC7A	BAZ2B	ARL8B
ZC3H12A						XLOC_l2_007569	LOC150381	DEFB127	KLF3-AS1
ANXA2						PLA2G2C	ZNF790	PLAC8	SNX11
ARL8A						VIL1	TFAM	LOC400997	CDK16
PIM2						XLOC_000820	HSPB11	FCHO1	C12orf49
PLIN3						XLOC_006638	UBAP2L	MIR107	TMEM184C
AKR7A2						LOC255512	KLHL28	CHST4	RPL13P5
UFD1L						CYP21A2	CEP97	CTDSP2	TTC14
DCTN1						XLOC_012724	ARFGEF2	CNBD2	PITPNA
CAPZB						LOC100506343	C5orf44	FLJ45079	EMD
TOMM34						LOC348120	TMEM194B	TAS2R3	CSTF2T
UFM1						XLOC_008079	KCNJ13	MAGEA8	OR3A2
PSME2						TDRG1	XLOC_l2_004595	PSORS1C3	TAC1
KIFC1						LOC285629	C1orf95	CSF1	NPM1
MAP3K11						SNHG11	TMEM182	EDA2R	C1orf54
UBC						CDK15	LOC100507306	NEXN	PAFAH1B1
DUS1L						XLOC_l2_009887	INSIG2	FOXRED2	ALG14
PTDSS1						MEIS1	SPOPL	FAM222A-AS1	HABP4
CTPS1						RRP7B	SNORD50B	CATSPER2P1	ZNF318
TCHP						HSD17B14	ZNF720	TM4SF4	CDK5RAP2
THAP7						PDE2A	AGTPBP1	INPPL1	GPR141
ZNF580						MDK	XLOC_011193	HPR	S100PBP
EBNA1BP2						XLOC_005239	PTP4A1	GPC3	TTC17
NCALD						PRTFDC1	PPP4R2	U2SURP	FXN
RTN2						ENHO	LPP	EVA1A	FKBP8
TYMS						HBE1	PUM2	C5orf63	TSPAN13
SPATC1L						XLOC_006593	ZNF678	WSB1	LOC100129503
IFITM1						F2RL3	RDH14	KLHL24	COG7
LINC00051						ATP6V0C	SF3B3	ACTA2-AS1	RIMBP2
HSD17B4						LINC00494	WDR5B	MAF	INA
ANAPC11						XLOC_007738	CROT	SCARNA22	INPP5B
ZBED6CL						SNORA71C	THOC1	ABCA8	CCDC177
PEX2						XLOC_007354	TRIM61	KIF19	CISD1
WDR25						XLOC_008683	PHF8	SPACA1	FAM13B
U2AF1						XLOC_004490	ZNF267	OR51A2	FAM220A
MARK4						CLDN10	XLOC_006699	TNFRSF17	ATP6V0B
VPS29						LOC100505625	ZNF192	GSTA3	ZNF587
SQRDL						CLEC16A	SGPP1	OR4P4	ZDHHC13
STAT3						LOC100129826	FIGNL1	HTR2B	CINP
MRPL28						OR4D10	XLOC_l2_014694	AKR1C2	LRRC41
COG1						PVRL1	NDFIP2	FUT9	ZMAT2
LINC00260						APLN	DIS3	MIR147A	SLC22A4
SLC19A1						LOC400604	YWHAZ	LAMB1	KYAT1
CD320						XLOC_003549	XLOC_009494	C10orf62	CA8
STRAP						SLC41A3	LOC100506127	SYCP3	PCSK1
SMG5						XLOC_010321	WHAMM	SLC13A3	SMARCD1
WDR59						XLOC_002958	SNORD84	TMEM133	FEZF1
EIF2B2						XLOC_004710	CNOT1	MST1R	WDR46
RABL6						LOC144481	OFD1	CPED1	MRPS21
ARF3						C16orf59	E2F7	TACR3	TMPPE
COPE						PACRG	HNRNPA2B1	ALDH6A1	IFT20
FANCG						XLOC_l2_015100	FMR1	C2CD3	PRM1
APBB3						KATNB1	EVI5	OR13G1	GRM3
C15orf57						FRG2C	RDX	SYNGR2	SKIL
CEP250						XLOC_l2_000941	HOOK3	TMEM120B	RBFOX3
UTP3						C18orf12	MYSM1	PC	TRPC5
S100A6						TBC1D3P5	VRK2	PAWR	CAPNS1
MPST						OR2T8	CFH	KTN1	FNIP2
ZNF670						CDH9	CNOT2	FOXO4	GORASP2
ANXA5						CELA2B	XLOC_003481	SLC2A1	GNG4
CCNG1						IL1F10	FANCL	SORBS2	P2RY2
TGFB1						CPB1	SLC26A2	PRKCDBP	PQLC3
GLA						CORT	MGC12916	KDELC2	SNORA33
S100A16						XLOC_004414	RCHY1	LAMA2	LRRTM2
ZNF263						XLOC_011544	TMEM41B	SNORD36B	B4GALNT1
SMAD1						XLOC_011223	CCDC82	CLEC3B	RADIL
FGF7						CLCN1	XLOC_013728	PROM1	SREK1
GRN						XLOC_010474	CCNL1	KRTAP13-1	GAB1
PSMA1						XLOC_010312	SNORD12	USP29	VPS72
RAB31						XLOC_008377	HNRNPA3	CRISP1	GABRB3
TRIM13						XLOC_010915	ZNF674	MMP21	PHLDB3
CBX5						SLC6A18	SNORD97	XKR3	CALM3///CALM3
ACADVL						TMC5	LOC100294338	RALGDS	DPPA4
PHF11						GGT5	GMFB	SLC5A7	KCNK3
GTPBP1						XLOC_011645	SUV420H1	RIMKLB	GLDC
EIF2S1						XLOC_l2_003894	TRPS1	KIF13A	CERS6
PIH1D2						XLOC_005213	SYNCRIP	DNAH2	ARRDC4
FCGRT						KRTAP4-7	ZFAT	MSX1	RPL36AP40
SDCCAG3						ATP6V1G2	SCAI	LOC100129345	DNAH6
CCSAP						XLOC_005393	ATAD2B	FNBP4	SLC22A18
ACOX1						SPAG8	GLS	SPATA7	C1orf52
PIAS3						LOC100133612	SP4	BDKRB1	SRI
C6orf106						SHD	PSMA1	ZFHX3	CHPF
PAPSS2						XLOC_l2_001683	SPRED1	SNORA21	STRBP
DUSP22						CORO2B	GALNT1	PPIC	CDC42
ZPBP						XLOC_007080	NFATC2	CPA6	TRMT112
WIPI2						CNFN	CAB39L	PLEKHB1	SNORD50A
ATP5SL						XLOC_000708	XLOC_002996	FAM105A	SEMA6D
PGAP3						XLOC_002211	C10orf32	ATAD5	ACTC1
P2RY11						XLOC_001966	ALMS1	DES	NDEL1
TVP23C						GPSM1	SNAPC3	SLC36A2	ADAM20P1
TBL3						LOC100652739	PRPS2	CLECL1	DEXI
URM1						XLOC_006404	XLOC_l2_011265	EYS	ZNF667-AS1
FOSL2						Q6ILE4	TRIM33	RNU6-501P	SNORA30
ATP23						XLOC_001428	NEAT1	IL12B	KCNC2
ZNF524						C14orf70	XLOC_004457	DPPA3	SCARNA17
CDK18						XLOC_009356	SLC17A5	ALMS1P1	FNDC5
HSPA2						XLOC_013965	ZNF658	CPAMD8	LGR5
CDC20						CMA1	CXorf57	ADAMTS7	PHACTR1
INVS						SNORA39	C6orf162	FRMPD2	SLC25A46
LEPROT						TYR	SREK1IP1	PP2672	COPS3
POLR2L						XLOC_005647	SCYL2	SLC25A52	DERL1
HSD17B14						XLOC_000160	CLDN19	TMEM182	MEAF6
TMEM147						MIAT	FAM199X	OLFML2B	SEMA6B
MRPS6						XLOC_013686	PTPN2	OR5K3	DDX55
LILRA2						UMOD	C14orf149	FRMD4B	KLHL42
DNMT3L						XLOC_009740	RRM2B	MIR124-1	SYCE1
SMR3B						XLOC_010652	IFT81	POM121L9P	CELF2
CLINT1						XLOC_009375	HNRNPD	ZNF208	TMEM59
2022-09-09						PRSS47	ZCCHC6	MIR126	KPNA4
NOMO3						KRTAP6-3	SLC35D1	EYA2	CENPC
TMEM70						ARSD	SNORD89	CEMIP
PIP5K1C						NID2	PRPF4B	KRT13
CCT5						XLOC_l2_006101	TRA2A	HSD17B7P2
DUSP23						XLOC_004406	SNORA1	UACA
SRSF5						CRNN	CTNNB1	C1orf194
VAMP4						KCNK3	EMP2	ICOS
HOOK2						XLOC_002730	ZFX	PRKD1
BIN1						TP73	MYO1D	TERB2
YBX3						MEG3	ABCB10	HPF1
GJB1						LY6G6F	SPATA13	HLA-DPB2
TMEM80						XLOC_002473	ZNF137P	KRTAP19-1
CLP1						ALAS2	LOC100128869	COX6C
BAD						XLOC_009907	WHAMMP3	ID3
GRHPR						LOC100506924	NEMF	RRP7BP
RPL7						GPX1	HNRNPU-AS1	MTND2P28
FBXO7						PANX3	LOC100507645	MBOAT1
GHITM						XLOC_007510	PSPC1	GPA33
MED29						XLOC_l2_001689	ANKRD10	PKD1
THOC5						LOC100289186	XLOC_004467	BANK1
CD151						LOC100506553	ZBTB20	GSAP
IL13RA1						LOC339505	SPTSSA	SSX3
IL1RN						PRY2	CASP8	RBMS1
RHOD						LOC100506229	BICD1	NMRAL1P1
BIRC5						LOC100653193	ACSL4	FKBP7
HLA-A						XLOC_001756	WDR78	PNMA3
MKRN1						XLOC_001198	SNORD5	RFT1
SPSB1						SEC14L3	TMF1	TSPAN1
SUMO3						AQP5	FAM120A	ATP8B2
SDHA						LINC00313	CCDC6	RGS9
ZGPAT						LOC340239	ZNF721	LXN
ASMTL						CCDC135	TLK1	FANCD2
TSPAN31						DCAF10	LOC100147773	BPI
SLC27A3						XLOC_011676	METTL4	PIGT
CGA						XLOC_004598	FBXL3	NET1
ZMIZ1						LOC100506439	FLJ21369	SLC22A9
SSB						THEM5	XLOC_l2_013442	MPZL2
IGFBP2						IFNB1	RPP30	SVIL
C12orf75						LOC150622	RNF170	DDR1
DDX39B						TTLL4	ABCA5	WNK1
CCDC9						XLOC_l2_010723	USP15	GALNT15
TIGAR						XLOC_l2_007586	NXT2	TFAP2D
CALM1						TTC39A	RBM27	SELENBP1
CD2BP2						MXI1	ARFIP1	ZNF280D
DUS2						FGF6	ZNF283	SNORD42A
ZNF655						P2RX3	GTF2IRD2B	MYH11
MGAT1						WSCD2	UQCRBP1	P2RY13
TMUB1						MGC45922	PARP8	GOLGA2P9
PPP4C						LOC100130419	VBP1	CCDC38
TACO1						ATP8B3	PLEKHA1	TCEA3
FBXW5						HGFAC	LOC729696	TMEM30B
GRP						PPP1R1C	SNORA2B	MDN1
RARRES2						RERG	XLOC_l2_010830	THSD4
IFITM3						ANO2	NMD3	CASP1
HSD3B7						XLOC_l2_011954	XLOC_003515	ATP5I
ZNF234						LOC100652785	VPS41	HEATR4
ALG6						XLOC_000480	HNRNPA1	COL14A1
KPTN						MUC12	LOC100287765	OR2A14
PRPF8						XLOC_l2_014209	PLEKHA5	NKAPP1
ST3GAL5						XLOC_010996	GART	SNORD8
BCS1L						XLOC_014002	BMS1P1	PP12719
POLR3GL						XLOC_012505	UBR2	MALL
ARPC4						HOGA1	TP53INP1	CENPI
GDAP1L1						CALR3	ZHX3	SCUBE3
PIH1D1						CDC34	SNX4	OR4N2
DLST						DOCK3	NRAS	CDK18
UAP1						GSTT2B	LSM14B	LOC100131756
COPG2						ACOT12	ZNF732	HSF4
NCAPG2						XLOC_012812	XKR6	MIR494
DHPS						XLOC_008480	STAG3L4	PCDHB16
C11orf49						OR51F1	TSEN15	C1QTNF9B
CMC4						XLOC_l2_012103	XLOC_008542	UGGT2
NIPAL3						NEUROD2	FAM107B	PROS1
PDGFRL						LOC100130673	MYH11	SNORD116-26
ZNF146						PNLIPRP2	SNX16	NME2
TRAF4						XLOC_012598	CLECL1	OR4C13
EMD						XLOC_010161	NAP1L4	ARIH2OS
SUB1						XLOC_001849	SNORD108	MFSD2B
ACTN1						XLOC_004346	DEPDC5	RUFY2
ARHGAP32						XLOC_005548	CHTOP	MAGEB3
DLX3						C1orf183	CEP120	LAMP2
NSMCE4A						LOC100131048	RAPGEF2	SNORA14A
WDR61						CDSN	TRIM22	HIST1H2BF
TXNDC12						XLOC_l2_015578	LOC653061	HIST1H2BE
HYOU1						NR2E3	SYNJ1	SPATA24
DHRS12						XLOC_008151	ZNF638	UFM1
COLEC11						FAM181A	LMBRD2	DDO
ECD						LCE2B	SC5DL	STATH
IDS						C2orf3	PKD1	ESPL1
ALAD						TDRD1	ZRANB3	ZNF506
ASCL1						LRRC4B	ATP8A1	MAGEB17
NECTIN1						SFRP2	SMC6	AGTR1
NARS2						RPL23AP32	MMS22L	PLEKHG5
SSH2						XLOC_l2_009405	KIAA1267	TCERG1
AFG3L1P						DUXA	ZNF484	MIR101-1
HEBP1						XLOC_009912	METTL21A	TSSK6
HIST2H3A///HIST2H3C						ASPG	LOC728323	PHKG1
TMEM14B						CACNG2	DPY19L3	RPL24
ABCF3						HSPB6	METAP2	CCDC65
IFIT3						DDX11L2	MED23	NAPSA
ARHGAP9						XLOC_001543	C17orf76-AS1	SNAI2
SORBS3						C17orf77	LOC100335030	ADA
PLP1						KRTAP10-4	XLOC_001430	ENPP6
AKAP7						SNORD124	CSGALNACT2	MIR326
CCL3L3						XLOC_007344	FAM55C	SNORA10
CYFIP2						SYNPO	C12orf66	C6orf58
RNGTT						AP1S3	FAM57B	AGBL1
POFUT2						ZNF333	PLEKHG1	SCARNA8
MTF1						LTA	VPS36	ZNF605
HSPA8						XLOC_003345	ZBTB6	SNORD15B
RGS1						FLJ44511	LOC100288842	DCN
YPEL3						IL17F	CCP110	OR4C45
GALNT14						XLOC_011679	ZFR	ZNF273
GBA						DPEP1	BRCA2	TAGLN
GRIPAP1						CPNE6	KRR1	2022-09-10
CBX1						SERPINA11	ATG5	ZNF805
FHL1						XLOC_006441	LOC100507473	UNC5C
TSSC1						XLOC_009807	ATP6V1C2	GAREM2
PGD						SYDE1	PCF11	ST18
GNG11						C1orf116	LOC100652757	LOC100508226
PRMT7						RHCE	COBLL1	DAO
PMP22						TCF21	FAM66C	RNF185-AS1
CTDSP1						BAG6	DNAJC25	ZRANB2
HERPUD2						FAM197Y2P	LTN1	LRRIQ1
GIN1						XLOC_006555	ZNF197	SNAP23
POLD1						KRT8P12	TSIX	CLDN11
SIRT5						XLOC_013696	SYNRG	CAB39L
COPRS						ROR2	XLOC_010891	SLC17A1
S100A3						XLOC_004049	XLOC_012288	C17orf105
UBE2A						Q8VGA8	FBXO3	OR2D2
PLEKHF1						SNCA	UBA5	ZC3H18-AS1
MVP						FLJ32742	C12orf29	ENTHD1
MAN2B1						TRIM58	XLOC_005587	BMP5///BMP5
ESYT1						GPR119	TAB2	FAT1
SLFN5						KIRREL2	B3GNT5	HIST1H3C
STXBP6						SLC22A20	ETAA1	MUC3B///MUC3A
GNPAT						LOC497256	RNF138	GKAP1
PCSK2						LOC100287765	SGMS1	PRL
ABCD4						XLOC_012166	LMAN1	COCH
EEF1G						ERVH-3	KIF18A	PTCH1
SLC25A44						LOC100131432	SMN2	KCNJ16
ACADM						XLOC_000943	TRIM24	THBS2
NADSYN1						XLOC_014107	CCDC144A	SLC22A3
NOCT						HS3ST6	ZNF846	SAGE1
PCBD1						LOC100129648	RAD18	TMEM26
LYAR						XLOC_009974	2022-09-09	PTGFR
MRPS21						XLOC_013685	LOC100287628	CTSK
PTMA						XLOC_000329	CAMK2D	SLC9A4
MSANTD3						ATP4B	ZBTB1	OR10A7
PIEZO1						CYP4Z1	SDHC	MIR125A
FZR1						XLOC_005847	ZXDC	ABCA2
SULF1						LOC100506795	LOC100506661	LOC646383
FAM163A						SAMD11	PACRGL	SLC35G1
ITGB2						FXYD4	LIN54	CCDC175
MAGEA3						IFIT1B	SNORD15B	SLF1
RFC3						XLOC_003343	GOLGA8E	ZNF594
RIDA						LOC100506304	XLOC_005464	PCDHB4
COG2						ABCC3	KIF3A	NID2
PHBP19						ASCC2	XLOC_003052	HSD3BP4
PBK						PPCS	USP48	SLC29A4
MELK						ZER1	PMS1	UBQLN3
ARRB2						JMJD5	PCDH9	TEX38
MCTS1						LMNA	RPL22L1	DNAH8
C14orf80						LOC100506494	PHKA1	OR5T1
STK4						XLOC_009021	ZBED5	SLC6A20
BCAP29						XLOC_005935	BUB3	TFPI2
BZW2						TAL1	CLTC	IAPP
MLLT11						XLOC_011397	DR1	SLC14A1
KLK5						TMEM108	SNRNP48	CAPRIN2
EEF1B2						XLOC_007421	SBNO1	FBXL21
CDH1						PRKAR1B	XLOC_000939	UBA7
RPL17						XLOC_l2_001362	ABCD3	LIMA1
SMAD4						XLOC_010215	XLOC_l2_015196	FAM180B
BORCS6						ASPA	XLOC_005126	AK3
MRPS18B						XLOC_l2_001408	UBXN4	KSR2
C21orf59						FOXO4	RNF212	FLJ36000
ZMIZ2						LOC391766	LOC100506245	CORO6
ASUN						XLOC_014110	TCEA1	INSRR
CDK2AP2						LOC284009	ARAP2	LOC100506730
PSMB1						FAM131C	PDZD8	LOC100128288
MPP1						PABPC4L	MME	PTER
MFAP3L						XLOC_011754	SRSF10	DHCR7
SMARCD1						TM6SF2	INTS4	UTRN
DDX46						NPAS2	XLOC_l2_008976	CYBRD1
HDAC3						XLOC_006918	SOCS4	PINLYP
SPINT2						XLOC_003776	PTER	HIF3A
P3H2						ICAM4	PRPF38B	C5orf42
MSH6						TSHB	ATP13A3	LOC101928953
NAGPA						DNAH2	ZNF45	SUCLG2
TRA2B						LOC285095	CETN3	NEU2
COL4A3BP						ATMIN	RASA1	TARBP1
TBC1D9B						LMF1	2022-09-14	MPHOSPH6
SLC11A2						VEGFC	CELF2	OMD
CDC42EP4						UTF1	ST3GAL5	SNORD114-3
FAM49B						LOC100131864	C1orf124	FAM166A
SLC39A13						HEPACAM2	SLC25A40	FRZB
CYR61						SCGB3A1	ZNF215	HIST1H2AM
RPS27						ALOX12	NUDT21	B4GALNT4
ALDH3B1						CRYBA4	TMEM33	FSIP2
RPLP1						GNA12	MIS18BP1	TMPRSS11A
PHC1						KLKB1	LOC285629	SPX
ZBTB32						XLOC_000306	RCOR3	LINC00272
EFCAB11						PRLHR	BDP1	DET1
MFSD5						XLOC_l2_003944	PGM5P2	GNB3
LINGO1						XLOC_l2_006138	MLL3	SLCO4C1
SH3GLB1						CDC42EP2	TADA2A	SMIM4
PFDN4						XLOC_006224	SBDSP1	SLC22A8
GOLPH3						XLOC_005376	RASA2	TBC1D3P5
PML						LOC100129596	LOC100130009	LRRC63
SEC11A						EGFL7	CRYZL1	WDR19
BCL2L13						XLOC_005713	HMBOX1	AOX1
HDAC11						XLOC_l2_011922	PIGK	GFAP
PLAU						XLOC_007290	TRAT1	MAGEA11
ERI3						MYLK	TINAGL1	GSTM5
SH3BP1						UBL4B	BRD7	DHRS9
SHPK						FLNA	MFSD8	SRY
REEP3						EFNA2	PEX2	BMX
PRMT6						ABLIM3	NT5C3L	CENPH
RBKS						LOC644192	AZI2	CNBD1
DNAJB6						XLOC_000550	OSTM1	SLC47A1
CARS2						OR2T1	XLOC_003870	ZNF117
ARL6IP4						MAFF	XLOC_010244	PGR
CLIP2						LOC283547	LIMA1	ISYNA1
ATP5I						LOC100127991	STK38L	LOC441666
TSTA3						LOC100507534	MIER1	LOC171391
PSMB10						XLOC_l2_004381	1/2-SBSRNA4	UGT8
UCK2						ERBB3	ZNF167	CDH1
SIRT6						OTP	TRNT1	BLNK
HBS1L						XLOC_l2_015160	ATAD2	ITGBL1
NSA2						TMOD1	USP46	LYVE1
FKBP8						TRIM54	B3GALT2	SNORD116-12
ICE2						STMN1	SCARNA7	MYOCD
HMCES						MAPK15	LYPLAL1	SCGN
EPHA4						LRRN2	CDC42SE2	ITPR3
APLP2						GIPC3	ZNF146	MTSS1L
UBE2G2						NMUR2	DIDO1	FGFR3
CCDC22						XLOC_011157	DTWD1	VWDE
EIF1						KRTAP2-1	HERC4	ANTXR1
PSMA6						LOC642980	IKBKB	LCE5A
ISL2						ESRG	DMXL2	PAGE4
VPS4A						GJA4	CDKN2B-AS	RNASET2
THEM4						XLOC_010252	XLOC_l2_000727	ALS2CR12
ETV5						XLOC_001453	RNPC3	TRIM22
CORO1B						XLOC_001288	AHSA2	MICAL3
PNMA6A						XLOC_001542	EEF1A1	GYPB
TCOF1						MSI2	XLOC_008370	NDNF
ATF5						IL17REL	CCZ1	ACSS1
STRA13						XLOC_001663	VPS13A	ZNF492
SNAPIN						XLOC_009301	FRA10AC1	OR8B12
BRD8						CNGA3	RNF103	OR2T10
CCNL2						XLOC_011880	DNM1P46	SCARNA5
CSTA						XLOC_011235	SNORD9	LPAR3
SND1						DUX4	PDE4D	TMCC2
CELA3A						SNORD92	AHR	DEFB136
SERTAD4						CROT	SON	CER1
CCND2						XLOC_l2_011924	TNFSF8	DENND2C
FCMR						XLOC_005462	GOLGA6A	HDAC1
PRKAG1						LOC283688	RPAP2	C2orf40
POM121						PDLIM7	API5	SNORD33
POLR1D						MKI67	XLOC_011535	APOF
TAGLN3						LOC100506930	SLC33A1	TEX36
HLA-DQB1						SPTB	HSPBAP1	ADH1B
BICD1						CCIN	GPD2	NDST4
CADPS						C12orf36	LINC00235	SNORD34
RBM4						LOC100128343	ORC4	LAPTM4A
TBCB						XLOC_000486	ITGAV	MIR487A
CASZ1						XLOC_l2_007359	C11orf46	APOBEC3F
NOL6						ABCC13	XLOC_000337	CMYA5
TAF6L						XLOC_003079	ZNF432	ZNF876P
NIPSNAP1						XLOC_005876	DENND5B	NKAIN3
ITGB8						PPP1R1A	ZNF567	SNORA49
ACAA1						BUTR1	TMTC4	SNORD94
ARHGEF18						XLOC_010936	MLLT6	RAI14
GSTZ1						XLOC_l2_003188	TMEM87B	AHI1
PBX2						SYNGR1	MGA	MYBPC1
PDZD11						DUSP4	C10orf137	DRAM1
ATAD3A						XLOC_002913	WDR67	ARL6IP6
RING1						XLOC_l2_006939	WEE1	LHCGR
STMN4						CHRNA1	ZNF717	SH3TC2
DRG1						FLJ40194	ARNTL2	NACA2
CHI3L1						PON3	BMPR2	GARNL3
XRCC6						GAL3ST1	UBR3	CCND1
GGA2						XLOC_006436	HAUS6	TBX18
NEU1						PPDPF	LOC100653323	PBXIP1
KATNAL1						ANKRD7	TRMT11	FMO3
HPX						AVPI1	CNTRL	FLJ16171
CDIP1						CPO	KIF27	SDPR
DDA1						PBX1	HCFC2	FBLN1
ANXA9						XLOC_006658	FRYL	GPC6
UPP1						CDHR2	SBDS	ESPNP
NPM1						LOC100507420	SNORD45B	PLA2R1
STARD3						ITSN1	C3orf38	MAP3K1
NUP88						XLOC_005306	NPHP3	UG0898H09
PAF1						CCL14	RECQL	SNORD115-37
CERS2						XLOC_006229	ACTR2	TPRX1
EEF1A2						XLOC_013785	CEP70	PCSK6
GRWD1						LOC728228	GTF2H3	PLCXD1
ST6GAL2						DCTN1	ARPP19	TBX22
RPS19						XLOC_l2_010724	TMEM65	EMP3
PSMC5						MAGEA8	XLOC_l2_003992	FGD6
TUBA3FP						LOC100129722	C3orf23	SIX1
PRSS22						LOC100131657	FAM122B	GDPD2
VANGL1						IMPG2	DUSP26	ACAP3
RGS14						RNF223	NOC3L	RNVU1-15
C11orf68						XLOC_004726	C12orf4	SUMO1P3
CYSTM1						LOC100505633	PLAA	DNAH1
MDP1						C14orf166B	C1orf27	GPC4
RASL11B						SEPHS1P1	FPGT	CCDC171
AKR1A1						SLC48A1	FBXO25	PSG1
PMS1						RTBDN	IPPK	SOSTDC1
AZIN1						PRR21	UBE2NL	SERPIND1
MED18						CLCA4	ZDHHC17	SNORA38B
CD55						ZNF680	MINA	TGFB3
APOL2						C16orf47	IL7	SNORD63
THAP2						FGD5	XLOC_l2_014518	SNORA74A
GSTM3						XLOC_011823	PHF10	KIAA0101
TBRG4						SMCR2	SLC39A10	SLC16A4
FICD						HNF1B	ZMYND11	ZNF578
PPP1R2						LOC100507391	LOC100293516	TBX15
KEAP1						JPH2	TFEC	FAM111A
CRMP1						TAC3	TMEM22	GPX8
PPP1R15A						SNORA11D	GORAB	CCDC30
BLOC1S4						BSG	LOC100129361	AASS
UBLCP1						TRPM3	UBQLN2	LOC284788
CLIC3						XLOC_l2_005814	RFXAP	FMO1
RAB34						XLOC_014251	MGAT1	GZMK
GJA5						XLOC_006916	TRIM59	SCD
POC1A						XLOC_009118	GPM6A	SEPP1
PRPF3						ANKRD20A1	RRP15	FMOD
CDT1						TNKS1BP1	2022-03-01	TLN1
HMG20B						LOC100130916	ZSWIM6	OR52A1
EFNA3						XLOC_012047	ZNF749	ID1
SEC24A						ST7-AS1	WDR52	SNORD32A
DIAPH1						FOLR2	SLC25A32	SCARNA12
TLX2						XLOC_002685	BLZF1	LUM
EZH1						ART1	XLOC_l2_002729	GH2
OSM						MPP1	UBL3	COPZ2
CCNB1						XLOC_l2_010118	SLC25A36	SLC22A10
FAM129B						XLOC_007568	CEP57	GPR174
DBNDD1						LOC100505820	RBM3	CFAP44
AGGF1						XLOC_004565	ANTXR2	CRABP2
WDR46						LOC100134423	VCPIP1	SYCP2
NME3						KANK4	FLJ36644	SNORD35A
BPIFB1						XLOC_001362	TMEM156	SLC5A5
UBAC1						XLOC_l2_011118	ARL10	TAAR6
WRAP53						XLOC_l2_000416	XLOC_l2_013383	ERV3-1
ATPIF1						XLOC_004361	TCP1	PARGP1
DNAJA1						Q39472	NOLC1	EMP2
UNC119B						FLJ44054	EXOSC6	NCAPG
DHRS7B						FRMD1	IER3IP1	APOBEC3C
C19orf57						XLOC_005461	ARFGEF1	SCARNA10
NDUFA6						C20orf46	DDX59	USP32P1
VCAM1						XLOC_005115	C10orf88	GPER1
RBM3						CLDN6	SLC12A2	MOG
ZNF324						XLOC_002049	DBF4	MIR221
MGC16025						Q89B38	ZNF302	TFEC
ZC2HC1A						XLOC_005584	BTBD8	C2orf76
ELOVL6						XLOC_004850	SMS	TAS2R4
RRN3P1						OR7E24	SGTB	ULBP2
FOXP1						XLOC_l2_007097	KLF6	DDR2
ECSIT						TEAD3	UTRN	ACSBG1
DDX54						ADIPOQ	LOC100289455	FAM20A
C1QB						SV2A	CEP55	SLC9A2
C7orf25						CPA2	CRNDE	CENPF
MARS						NHLH2	ZNF480	BSPH1
GGPS1						XLOC_009349	DPY19L1	OR8I2
NUPL2						TMEM235	ZNF546	GRAMD3
ERGIC3						C7orf43	PRRC2B	PKP2
ACAA2						UBAP1	C5orf56	SNX31
ORMDL1						XLOC_l2_008595	CCDC75	ARMCX4
LINC00626						TSNARE1	FAM135A	GLT8D2
CRACR2A						XLOC_010778	SUB1	AOAH
MRPL49						NBPF6	PDCL	FCGR2B
PIGS						CDH11	IFT57	MEG3
PRPSAP1						PVRL3-AS1	GK5	SNORD53
DCAF11						LOC100505942	HNRNPH1	C7
LPCAT3						GSG1	LOC100129960	SAMD12
WT1-AS						XLOC_007540	SHOX	IL13RA1
SRD5A1						LOC100505903	ATP2B4	FAM114A1
CHEK1						CLU	LOC100287188	ADH1A
SLC12A4						RNF180	ANKRD17	FRMD6
EZH2						XLOC_007528	ERI2	SCARNA9L
CLK2						XLOC_012586	SOAT1	MOBP
SLX1B						GSN	GOLGA6L9	CFAP54
FAM64A						GAS2L1	XLOC_l2_004192	FLJ36840
RPS11						CDH5	TTC39B	ST8SIA6
ANAPC16						EBF2	SNORA20	SNORD116-25
INTS10						XLOC_002727	UHRF1	KIF1C
AKR1B1						XLOC_012754	SERPINA3	SNORA71D
SUSD4						SYTL4	KIF14	C10orf131
DHDDS						LOC100506447	C4orf32	KCNT1
SP140L						OR7A10	FZD6	TMOD3
FDXR						NKAPL	KLHL11	RNVU1-6
MYCL						PRIMA1	POLR3G	ITIH2
SLC29A1						OR8G5	FAM178A	SLC5A11
DLK2						XLOC_l2_009947	PIGM	RPL27A
MCM8						LOC100652975	COX6C	GPR85
GSTO1						XLOC_010255	SNORD10	SLC16A12
ADIPOR1						FTL	AFTPH	PTGIS
PELO						ANKRD54	NET1	GNG12
KAT5						SLC17A4	HIST1H4L	SLCO1B3
GGCX						KIAA1045	GALNT7	PTGDS
C21orf62						XLOC_l2_003843	NEK1	CFHR1
MED28						TAOK2	PCMTD2	GUCA1C
RCN1						LOC100129292	JKAMP	SNORA6
KCTD15						XLOC_l2_007063	EVI2A	CLEC1A
CAPNS2						GUSBP5	CBWD5	OGN
GNB3						PC	SPECC1L	NPFFR2
ATP6V1A						XLOC_007078	MBD2	SLC35G3
TSR1						XLOC_003444	NFYB	MGC24103
RNF126						LOC100129069	SMAP1	TXNIP
OTUB1						REG1B	FAM18B1	ECM2
UBE2C						SLC6A7	IL6R	ITPR2
MYADM						CPLX2	WDR36	KLKB1
NOL8						XLOC_005887	MDN1	ZNF30
ARMC1						FADS2	ATE1	VNN1
SARS						XLOC_002366	LOC100505687	SNORD114-26
SAC3D1						LOC100653325	KCNMA1	CAV1
DRG2						XLOC_004420	FER	PPP1R1B
SHD						XLOC_001686	ZMYM2	INPP5D
IFI6						RHAG	SNORD6	EFEMP1
DNPEP						BRD4	ZNF354C	DSC1
PEX10						OSM	EIF2AK2	DAB2
PI4K2A						XLOC_l2_004706	CASK	ANLN
OGFOD3						GPSM3	SHPRH	TLR7
VPS28						CYP4F30P	CDKN2AIP	OR1A2
PDXK						LOC100506983	EID2B	METTL15
GCK						XLOC_005343	LINC00246A	SCARNA4
BTF3						WFDC1	LOC100505679	TMEM106A
TBCD						CST3	HNRNPA1L2	EVI5
MAGED2						OR2M2	SNORD43	PLEKHH1
PTGES						NLE1	PDE12	ADIRF
RNF31						XLOC_013623	XLOC_011117	ZNF675
CHRDL1						XLOC_003204	ZMYM1	PBK
POU2F1						DNAH10	COG6	BCAN
CNOT7						LOC284395	XLOC_008439	GLIPR1L2
MLC1						C8orf56	ATP2A2	SNORD116-13
FUCA2						XLOC_008050	PHF17	NUPR1
TSPO						XLOC_010240	AXIN2	SNORD41
IDH3G						FOXN1	KIAA0564	DSC2
GNAS						XLOC_012005	GOLT1B	ACTG2
NKD2						XLOC_003714	LOC100132077	ABCC9
PTTG1IP						XLOC_002335	XLOC_000808	VNN2
MAGEA1						XLOC_009185	NUCKS1	THAP2
B9D2						NES	NAPB	LOC100132686
TOR3A						GP6	CCAR1	BNC2
SMAD6						FLJ25363	XLOC_l2_005198	LPCAT2
GSTA2						XLOC_009748	DSTNP2	ZCCHC5
CPT2						GPC4	TRA2B	OR6B2
AQP3						SDSL	FAM60A	IL1RL1
BNIP3L						XLOC_005774	ZNF600	VN1R4
RHBDD2						XLOC_011011	TRIM16	ARHGAP29
CD68						PCGEM1	HNRNPL	TNFRSF11B
APCS						ANKRD26P1	ZNF808	RNVU1-8
ODF2L						XLOC_l2_008047	LOC100130992	MIRLET7F1
NAA50						XLOC_008244	TMEM135	TPM2
MELTF						XLOC_002918	LPAR6	ASPM
S100P						XLOC_l2_003053	ZBTB38	SNORD104
SSX2B///SSX2						XLOC_001274	LOC100127994	HECW1-IT1
ACAD11						XLOC_010373	RPGR	AKR1C3
DDX27						AMBN	SLC2A3	OR8G1
RPS6KB2						ZNF695	SMC2	GSN
IPO4						OR6Y1	XLOC_l2_008381	ANO6
B4GALT7						SAMD14	WDR76	APOBEC3B
CDKN2B						XLOC_010732	RRBP1	FXYD5
ALG9						SRRM5	RABGAP1L	SLC6A13
RPL36A						PDLIM2	TLR3	REEP3
TIMM10B						COL12A1	ZBTB26	FRRS1
TRIM16						XLOC_l2_012323	TSTD2	KCNK2
EPHX1						CA1	XLOC_008760	LPP
SLC39A3						XLOC_007602	CCNA2	TPTE2
GDI1						XLOC_008343	RNF19A	DSP
NRDC						XLOC_006611	GK	SNORD60
DENR						SLC5A2	EPS15	CES1
CCDC85B						LOC400238	RAB30	ITIH5
VPS8						VTRNA2-1	SLC30A9	GGTA1P
CPNE3						XLOC_l2_006751	CAPZA2	CLIC6
UBAP1						FLJ12334	SKI	ITPKB
DDX49						XLOC_006177	XLOC_003878	HIST1H3H
IPO9						UBB	RFX7	SEMA3A
HINT1						PRRG3	XLOC_008015	SPTLC3
MAGEC2						C1orf194	PCSK7	TRIB2
UBE3A						CHRNE	XLOC_003501	SCIN
DDX19A						HHATL	BROX	SNORA60
INA						LOC100506380	ZEB2	CPQ
FAXC						FLJ35024	TOB1	APOLD1
HNRNPF						XLOC_l2_000753	SCARNA17	ANPEP
VIMP						PIWIL2	DCLRE1C	KCNJ13
LMO4						XLOC_010725	CAPRIN1	RNVU1-1
SKIV2L						XLOC_004984	JPX	ERMN
PNPO						PAQR9	KIAA1430	OR52A5
TDP1						XLOC_012732	LRRC34
DIDO1						C14orf45	LOC100506950
PDHB						NAALADL2	KIAA1432
CFDP1						PLEKHG5	ANKRD18A
DDX21						KRT1	MYBL1
SORBS2						XLOC_003514	ZMYM5
NRP2						XLOC_008512	TIFA
DPP4						XLOC_009788	DOCK4
RBM23						LOC100505683	MDC1
XRCC4						C12orf59	PCM1
NGRN						XLOC_l2_001945	LOC100505857
SLC35A4						ASPDH	LOC729080
VPS33B						XLOC_007309	ABLIM1
FARP2						FIS1	ERO1L
WDR77						ABCD4	PDCD7
DCPS						LOC100507747	LTA4H
PCGF6						XLOC_010368	IBTK
RAB26						LOC116437	THAP9
PLCB2						LOC100506178	RAD23B
PPIL4						DUOXA1	C6orf174
ZSWIM1						FKBP1B	AGAP11
EIF3K						UHRF1	IRGM
LAT						XLOC_004415	CYP20A1
NSUN4						ERVMER34-1	ZNF41
RNLS						OR2AG2	HEATR5B
DDIT3						LOC400456	MBNL2
DEGS1						ZIC1	ARHGAP19
TRIM52						XLOC_003044	LOC100507803
HOXB-AS3						WBSCR17	CBR4
CBS						XLOC_000572	RASSF5
CDC34						MAP7D2	PARP1
RMND5B						CLDN17	TMEM188
MC1R						KANK3	KATNAL1
NXT1						LOC100288310	TMED5
FBF1						XLOC_006445	LOC100499177
MGST1						NCAPH	YLPM1
VPS37B						GAL	SMNDC1
PHKG2						XPNPEP3	ZNF252
MXI1						RERE	STK17B
APOL4						XLOC_006793	PRSS16
ABLIM3						MUC4	PNISR
LRFN4						XLOC_003292	BBS10
EPN3						MS4A5	ZZZ3
RLBP1						XLOC_007573	BMS1
ATP5C1						XLOC_000535	PRR3
CDCA3						ZIM2	KIF5B
PSMD4						SPRY3	ZBTB37
POLE3						BCORP1	REEP5
L2HGDH						GOLGA6L6	RGPD5
CTRC						ZFP41	XLOC_l2_013931
STARD7						PLA2G2A	SETP20
TEAD2						MORN3	PIBF1
SAMM50						OR9Q2	LOC100131826
NDUFV1						XLOC_l2_006665	LOC100505729
ALG2						MYO3A	XLOC_002643
ANKRD40						B3GNT6	XLOC_006994
CCDC97						FLJ41170	XLOC_l2_013460
SLC38A10						XLOC_004928	PSME4
HGH1						MIR22HG	PNRC2
AHDC1						NR5A1	LOC100131234
MAP3K7CL						LYNX1	MYH9
TMA7						XLOC_010291	MUTED
TOX4						XLOC_l2_008910	SNORD116-4
CSTB						XLOC_012025	CYP1B1
MAT2A						CLCA3P	SLED1
CCDC28B						UBL7	SRSF7
TAMM41						DDX11L9	N4BP2L1
NANS						XLOC_003824	SNHG8
CLPTM1						SRRD	CAND1
ZCCHC8						NOX1	TAF1A
PTPN23						LOC100506907	XLOC_000909
BRSK1						XLOC_006049	SNORD58C
MTND2P28						CHRFAM7A	WDR20
PXN						ATXN8	NEDD1
SLC25A19						HBG1	ACADSB
SCAP						SPTBN4	HEATR5A
CENPQ						LOC51145	XLOC_l2_005150
MYL12A						PRSS55	NBR2
NUDT22						LOC100287314	ADRB2
METRN						SLC8A3	GTF2I
GAPDH						LOC338694	MACF1
WIPF1						KRTAP23-1	CSTF3
C14orf1						CNTNAP5	FAM157A
ISOC1						LOC100289187	UEVLD
RPL36AL						CCDC33	NAB1
VAMP8						XLOC_010324	PTGR1
AGPAT2						AQP8	LPAL2
PPM1G						PRAM1	LOC100506915
LARP4B						HPS4	ZNF169
TSPAN18						SPHKAP	IKZF2
HNRNPAB						CTDSPL	USP9X
SURF6						BTN1A1	F8
PGAP2						OR11A1	FAM98A
TRAF3IP2						RIMS4	C8orf80
RPL13A						XLOC_012317	ZNF589
LTB4R						DCAF6	ZFAND4
PSMD2						XLOC_014334	SERPINI1
ARIH2						XLOC_008652	NBPF15
RPLP0P2						LOC100130476	RABGAP1
TRAPPC2B						XLOC_003194	ZDBF2
LOXL2						AMPD3	GAN
SSR3						LOC440132	SPCS3
MTHFD2						XLOC_001035	TAF4B
GSTT1						STEAP3	AMMECR1
STAT1						GPER	NCOA2
ACOT2						WNT9B	C14orf28
ZNF85						XLOC_001947	ARAF
STAG3L3						LOC285401	ZNF571
SDHAF2						NAT10	ZNF345
TADA2B						SLC22A23	ELMOD2
LINS1						C4orf40	PTGER4
NDUFS1						CNKSR2	COQ10B
CDK4						TFF3	ZNF84
SSH3						NKX2-3	CYTH1
ABI2						FLJ39632	ADO
WNT6						GPR113	MTRF1
PSEN2						XLOC_l2_007967	APOBEC3D
FHL3						XLOC_001938	BRD9
FAM83D						DYRK1B	KPNA3
SOD3						CNIH2	XLOC_011157
IFFO1						XLOC_002528	MRPL12
UCP2						FGF1	KDM1B
RAB13						XLOC_002674	ZFP1
USP47						LOC646508	EPM2AIP1
CCL2						CSPG4	CCDC138
DGCR8						SNORD31	SMAD2
RTN3						KRT20	RPS6KA3
C10orf54						XLOC_011826	PLAG1
CSH1						HSPB9	C8orf83
GNGT2						SEZ6	PPP1CB
WTAP						WDR18	PDE7A
NSFL1C						CCDC101	TRANK1
C19orf43						LOC401320	SKA2
B9D1						COL5A1	XLOC_005938
ERGIC2						XLOC_l2_012518	PPP3CB
TYROBP						LOC100131756	GALNT4
LHFPL3-AS1						ACY3	TMEM168
ITPK1						NPL	ANKRD46
FAM103A1						XLOC_008847	SH3PXD2A
HAND1						MC5R	AMIGO2
MTFR2						XLOC_007291	PNN
EIF5A						MFAP3L	ZBTB2
GABARAPL1						XLOC_004269	LOC283861
TMEM164						PQLC1	USP6NL
VAC14						WFIKKN2	CHD6
STK25						XLOC_l2_014757	CDK1
MON1A						XLOC_l2_010661	XLOC_007276
DDT						XLOC_008338	PIK3C2A
PLAT						INS	KLHL2
DDX24						XLOC_l2_001890	CDC37L1
MLEC						XLOC_011486	FAM200A
YKT6						LINC00085	DPYD
PLLP						LAMB1	RBMS1
SOSTDC1						ZNHIT2	LRRK2
MRPS28						XLOC_013896	RPL39
BRMS1L						XLOC_l2_004315	LOC400027
CITED2						XLOC_l2_005130	POMP
MCRIP2						AIM1L	JMY
RAX2						OR7E19P	TMEM56-RWDD3
ATF3						WDR45	B3GALNT2
IFI27L1						XLOC_007171	PPME1
YWHAH						GOT1L1	IPW
CCDC77						XLOC_001009	DGCR11
HNF1B						OR8S1	THAP2
POLR2I						NR1I3	BPTF
NABP2						TMEM53	ITGAD
CD14						XLOC_003102	ZNF460
PPAT						XLOC_000709	GFPT1
RXRA						FLJ40606	ALCAM
SH2D2A						XLOC_000213	C15orf59
SRP54						LOC100131821	HELB
PSMC2						SYT8	RAP1B
AIMP2						TEAD1	PPIG
C9orf16						PEF1	EFCAB7
CAPN5						XLOC_012709	LOC399815
NMT1						CAPN13	LOC100506710
NPC2						AMELX	HIST1H2AL
PSMD6						KRTAP12-1	XLOC_l2_002651
RAC3						OTOP1	LOC100272228
ACTR6						LYPD6	UBXN7
SERPING1						SLC14A1	HKR1
ZFP36L2						ODF3	LOC100289097
HSF1						FDX1L	LOC283788
SGK1						LOC100128881	FAM208A
ITM2C						FAM100A	VEZT
SERPINB1						KIAA1549	PAPOLA
WAC						XLOC_012983	GNAI3
ARPP19						XLOC_007562	NHLRC2
ZNF202						MUC5AC	LSM14A
ZNRD1						XLOC_009227	BNIP2
LINC00341						PCDH11X	DLEU2L
KIFC3						PNMA5	SETBP1
TMEM100						C11orf87	LOC100505641
TERF2IP						LOC100507114	FOXN2
MFGE8						TMEM50B	PIP4K2B
DGAT2						Q8E8P5	SCAND2
EIF5						COL7A1	ADAMTS7
GNPDA1						C15orf50	LOC344887
NCKAP1L						LOC100506319	LOC387895
FEM1B						XLOC_010664	DCK
RPL7A						CCDC69	ULK2
TTLL12						XLOC_013370	RQCD1
APOL1						LAMC3	BAG4
HSP90AB1						XLOC_000643	GYG1
KLF6						PVT1	C12orf48
PKNOX1						XLOC_l2_015673	GLIPR1L2
PCGF5						SULT4A1	TES
OAS1						XLOC_003524	LOC100506390
TPM1						XLOC_001199	KIAA1109
ZNF256						ACE	AGPAT5
ANXA1						ETNK2	NAMPT
TCEB2						XLOC_004860	XLOC_013866
PRG2						XLOC_000844	ARCN1
GTF2H1						CNN1	GTF2IRD2
PHYKPL						P39189	OTUD4
RAP2C						XLOC_002694	USP1
YBX1						LOC100132207	SELT
WDR45B						HDGF	FLJ41327
CAMKV						ITGBL1	U2SURP
NQO2						LIN28A	MPZL3
PARVA						XLOC_011699	ZNF596
CENPN						WBP2	LOC100505971
2022-09-15						CLDN5	SNORD75
FABP3						FLJ32255	DNAJC27
ZNF273						RGS16	KRIT1
SLA						LIF	FAM208B
COL5A1						XLOC_012002	TARDBP
PTPN2						XLOC_012831	CNR1
C6orf48						LOC340515	TTC9
ACAD8						MUC7	MLL
SETD4						OR1D5	ZNF623
NABP1						CHRM5	ZNF443
CTNND1						XLOC_013864	XLOC_l2_007135
NETO2						MNT	XLOC_009544
MAPKAPK3						XLOC_006790	ZRSR2
FAM189A2						XLOC_l2_013765	KIAA0907
ERGIC1						Q7VPR2	FSCN2
SPCS1						XLOC_006941	DYRK1A
NDUFS2						XLOC_004453	SNX25
GPBP1L1						NFE4	SSR3
GFAP						CSAG3	SETMAR
TK1						EFCAB4B	TTC14
ANKZF1						AP2A1	RAB18
FKRP						LOC100129936	PABPC4
SSX5						XLOC_011068	SEC23A
OLFM1						XLOC_009986	LOC100302650
LYPLA1						XLOC_l2_000735	C20orf112
LARP1						CX3CL1	LOC100506365
TRPV6						FAM183A	P2RY10
HINFP						TFF1	KLF12
LGALS3BP						LMF2	HOOK1
SMIM2						ZSCAN1	ZBTB41
MACROD1						XLOC_005827	ADNP2
NDUFA12						TREML1	ZNF69
CYP1B1						MIRLET7BHG	IL1RAP
MIEF1						LOC285191	XLOC_008703
SLC31A1						LOC339807	FEM1B
PRPF4						CHRM2	FCHO2
ARF6						XLOC_001304	CCDC112
NDUFV3						ZNF385A	ALG6
NCAPH2						XLOC_011569	FAM157B
CHST8						XLOC_l2_012238	NAP1L3
RBM10						XLOC_010663	SLC39A8
LAMP2						XLOC_012559	GOLGA8A
PDLIM5						HOXD1	UCN2
PLPP7						SYNJ2	RNFT1
RANGAP1						C10orf114	RAD1
ING4						XLOC_013582	XLOC_002736
VSIG2						XLOC_012525	BRMS1L
RTCB						LOC100506823	PTS
PHLDA3						LOC100128590	ACADM
RBMX						XLOC_012506	FBRSL1
POLK						XLOC_006485	CLIC5
TOMM40						DCX	KIAA0528
GORASP2						XLOC_l2_013301	RICTOR
FANCI						XLOC_l2_015033	LRRC39
SRI						ACTL7A	LINC00240
BCL7B						FAM131A	MCF2
HDGF						FAM78B	RUFY3
GLTSCR2						XLOC_l2_004546	NAP1L2
HILPDA						CYP4A22	DUSP11
PMM2						DCAF12L2	LARP4
HHEX						UNQ6975	FMO5
PLEKHA6						XLOC_006756	SETDB2
GMFB						NAV3	PLEKHA3
PEX16						LOC441204	ZNF284
LRRC61						OCA2	INVS
FKBP2						LOC100653224	FAM201A
LSM1						RAPH1	PARG
FZD7						LRCH4	ITGA9
TTC4						C10orf76	PFN1P2
MED6						XLOC_011375	FLJ46446
RPL38						LOC644686	LOC401397
DDX1						KCTD2	XLOC_007412
MVD						PCDHB4	RYK
SLC35B4						FAM74A1	KCNIP4
SPHK1						XLOC_002064	SNORA33
RBM14						XLOC_005167	CD164
ATM						LOC100289424	UBR1
LYRM1						SLC24A2	TDRD3
CDK5RAP3						WFDC3	BCLAF1
LSP1						DPT	CNTNAP3
RPS6						TRIM3	XLOC_l2_005695
TRIOBP						SSC5D	RECK
LOC158435						PMEL	AKIRIN1
PRR11						LOC653712	HIST1H4B
PRR35						CAPN5	RPS18
CCM2						EFR3B	TAF1D
NEUROG1						MT1X	KBTBD8
ISG20L2						DNAH17	C7orf64
COX10						SPRR1A	DCUN1D4
NUDT21						PHC2	CGRRF1
CHGA						LOC645166	TADA1
ASGR2						LOC338797	RAB28
TMEM79						XLOC_010323	KLHL5
TRIM62						XLOC_013792	EFCAB4B
LIMD2						KRTAP10-10	C6orf105
KLF13						KIAA1239	HERPUD2
TPM2						XLOC_l2_009510	UBA6
PFKL						EVPL	LOC100508995
CARD9						LOC100130015	CCDC7
MAB21L2						SLC4A8	SPG20
ZC3HAV1L						C9orf68	CCNK
LIG3						LOC338653	LOC100133130
ATP5D						TNK1	MGAT5
COX6B1						XLOC_l2_006037	XLOC_l2_001875
PRDX1						XLOC_007255	ST7L
GABARAPL2						SLCO2A1	JAK2
METTL3						FLJ45983	C4orf43
NKG7						XLOC_006548	SNORD1C
FMNL1						LOC100129171	ZNF841
FBXO9						PPP6R2	ETV2
APOD						ECSIT	MATL2963
ZCWPW1						COL28A1	XLOC_l2_000423
LOC93622						ZPBP	GAB1
GCSH						VWA2	ABCE1
GBAS						XLOC_l2_009979	FBXO28
AK1						XLOC_l2_007184	EXOC1
WDR74						DNAJC27-AS1	C5orf54
C11orf24						XLOC_l2_009614	CC2D2B
LRFN3						RNF123	KDM5C
PSD3						XLOC_010979	MTERF
RBM42						MAFIP	PRKXP1
UPK1B						LOC145757	CCNT2
GTPBP6						LOC100132790	LOC645321
FAM104A						XLOC_012043	XLOC_001331
SEC13						XLOC_003988	ZNF812
TUBA4A						XLOC_000558	FAM21C
CBY1						XLOC_012893	RALGPS2
HPS3						XLOC_l2_000399	TET1
MALL						LST1	ITGB3BP
CCDC53						C1orf86	ALG2
EZR						C19orf66	ANKRD32
TXNDC17						XLOC_006388	UBE2V2
LPCAT1						XLOC_008907	POLI
MAD2L1						XLOC_l2_015532	KLRC4
CENPA						OR10J3	MRE11A
CALM3						TUBA8	MICU1
SECISBP2						OR1N2	CDKN1B
SERPINB2						XLOC_005490	C9orf21
PCED1B						UMODL1	CXorf23
ALDH7A1						ARGFX	XLOC_010556
GGCT						POLR2F	TMEM161B
GZMA						CTRC	UQCRB
NUDT2						MYO5B	ALG10B
RPS25						GPX2	LOC100129089
HMGCS1						DMD	AGK
TFG						XLOC_002904	FLJ42022
CENPH						SNORA47	NIPA1
RNF208						TCTEX1D4	NRXN1
PRKAA1						PRRG1	KCNJ16
TPMT						ZNF385C	XLOC_l2_001967
LAPTM4B						INTS1	LOC100506543
PAAF1						CALML5	E2F6
BGN						XLOC_012571	SNRPE
DMAP1						Q6NT14	ZFAND1
TXNDC11						D21S2088E	FANCM
PLEKHO2						XLOC_006281	LOC100128398
NDUFB2						COL27A1	ZDHHC2
SAT2						COX6B2	XLOC_011618
TNPO3						XLOC_013486	XLOC_l2_008221
DECR2						CARD14	RFK
EPT1						LOC100507043	CCDC65
EDEM2						XLOC_007037	LOC100507259
PLEKHH3						XLOC_006780	C12orf11
LAMP1						GPR173	ZNF878
MRPL45						ZDHHC23	SNORA11
HEY1						OR2W3	GLO1
[truncated: 6,401 more rows]

## Sheet: Table 2
SARS-COVID-2 DEGs
GSE174745_up_tissue	GSE174745_down_tissue	GSE166190_up	GSE166190_down	GSE152418_up	GSE152418_down
RD3	AL591424.1	IL18RAP	PYGM	TK1	AL049610.1
PDE6H	FLG2	HLA-G	RPL13P12	RRM2	RBMXL1
LRRC38	KRT6A	FAM106A	CTXN2	PLK1	P2RY10
GUCA1C	OR4D5	LGALS9C	FAM118A	UBE2C	MEIS1
DPPA4	IL1RN	HERC2P7	SLC12A1	CCNA2	PLCL1
CPLX4	CSRP3	IGHA1	PRX	FOXM1	AL354833.1
GSTM1	DIO1	NRG1	DPYSL4	IFI27	C15orf54
FOXA3	PSAPL1	MYO16	C4orf50	TPX2	MAGOHB
FOXI3	LIPF	KCTD21-AS1	TRBV6-5	AURKB	ARMC3
ASMT	HRNR	XIST	CRYBB2P1	CDC20	VIM-AS1
CRABP2	CRYBG1	LINC00906	KIF19	HJURP	AL109955.1
ATP2B2	TERT	ANKRD20A11P	GLB1L2	PKMYT1	LY86-AS1
RCVRN	OR4D9	SLC4A10	CPSF1	IGHV1-24	CDYL
SLC5A7	PARP4P2	CD177	ANKRD36B	KIF4A	PRIMPOL
ALDH1L1	KRT17	LGALS9B	ANKRD54	MKI67	ZNF542P
METRN	HOXB3	GJB4	ZSCAN23	BIRC5	ZNF256
AANAT	KRT18P65	TACSTD2	SULT1A1	SHCBP1	LINC02842
C4B	EPN3	WASH5P	SPATA20	ASPM	KLRA1P
FBXW4	AC091304.2	KRT1	TAFAZZIN	DTL	CTCF
ASMTL	EIF4A1P5	IGLV2-8	TSHZ2	MZB1	TNS1
GRP	OSM	RNA5SP295	FOXRED2	IGHV4-59	CXCL5
SDC4	TINAG	HNRNPA1P21	SPDYE6	BUB1	FSTL4
NDUFA3	MCOLN3	ZNF727	ACTR1B	UHRF1	AC114752.2
ATP6AP2	LCE1C	SLC7A14-AS1	NBPF17P	H1-5	BANK1
NEUROD4	FCHSD1	KIR2DS4	CERCAM	CCNB2	ITGB3BP
NOMO1	PATE1	IGKV1-17	CDK11A	CDT1	DR1
IFI27	PLEK	BTNL3	GTF2H2C	IGHG1	AC007262.2
AMPD2	LOR	AOC1	RASA1	KIF20A	FUNDC2P2
TMEM59L	XKRX	IFI27	PATL2	ESPL1	CXCL6
REEP5	TMEM191A	LINC00908	ZFP28	PBK	H3-3B
G3BP1	LCE2B	LINC00683	PTGDS	H1-2	TRAPPC3L
ADD2	AC092597.1	IFI44L	AK9	MCM10	RNU2-14P
ID3	A2ML1	MRGPRE	MIRLET7BHG	TOP2A	AC025470.2
CNTNAP5	OR52R1	IGHG1	GPRC5D-AS1	GINS2	IVNS1ABP
SYNGAP1	CLCA1	NOTCH2NLA	OVCH1-AS1	MYBL2	UTRN
TMEM88B	SERPINB12	JCHAIN	CEROX1	ZWINT	CCL3L1
SNCG	FANCA	USP32P2	PADI2	CENPA	GPBP1L1
HCN2	LRRN4	SAPCD2	IKZF2	GTSE1	ZC3H6
LY6E	RPL5P29	HBZ	KANSL1L	IGHV4-34	AC080013.1
AURKAIP1	FOXP3	PWP2	PRSS23	IGHV1-18	Z95118.2
RUNDC3A	C1orf68	IGHV4-39	LOC105370792	CDCA2	RPA1
PSMB3	ESYT3	IGHA2	RGMB-AS1	CDCA5	SMAD1
PIN1	CRNN	TSIX	B3GAT1	CLSPN	AC099329.1
STARD3	KNL1	KCNMA1	NCAPH2	CEP55	TRDC
CACNA1H	ALOX12	IGKC	LINC01036	DLGAP5	TMEM70
CSPG5	LAD1	GATD3	SLC1A7	NCAPG	P2RY12
RPS23	OR5D14	IGHV3-53	AKAP6	BUB1B	DYTN
KCNN3	AC145285.1	IGHV3-69-1	STAM	TROAP	MYOSLID
OGDHL	ASB10	IGKV1-5	LIMS2	IGHV1-46	WDR44
SLC9A1	SERINC2	IGKV1-27	UCKL1	KIF2C	RAPGEF5
SSR4	TCHHL1	ANOS1	OVCH1	HMMR	SECISBP2L
JAM3	HAL	IGKV1-12	CACNA1H	PYCR1	C1GALT1P2
ATP5IF1	MYH7	IGLV3-25	JAKMIP3	CDC45	AP001122.1
LRRN2	HIST1H4F	ZMAT4	UPF2	RNASE1	ZNF117
ADI1	ADGRG3	IGKV1-9	SNW1	CDC6	AC002076.2
SLC38A5	CD300LF	S100B	IRF3	KIFC1	ALDH1A2
RASSF4	PIGR	IGKV4-1	CACNA1I	DERL3	RGS18
HDAC11	CASP9	IGHV2-70	LMBR1L	RAD54L	WAKMAR2
NDUFB4	AL445305.1	IGLV1-40	PCDHGB5	TYMS	CEP162
ID1	TRPV3	COL5A1	NOL12	KCNN3	CDKN2AIP
ATP6V0B	ZNF354A	IGLV4-69	HNRNPR	TRIP13	ABI1
IFI6	CCL4L2	H2BC14	CAPN10-DT	IGKC	PCNP
SYNGR1	CCR2	IGHV4-59	SEPTIN7	SPC25	VWA8
NDUFA8	FKBP1C	IGKV2-24	FHAD1	IGLV9-49	CD22
ZNF219	ARHGEF10	IGKV3-20	GGA1	CDCA3	VRK2
SH3BGRL3	C6orf132	IGLV3-10	MFSD10	NCAPH	DCLRE1A
COASY	MYH6	EREG	GZMH	IGLC3	SMARCE1
MYL6B	ADCY4	IGHG3	D2HGDH	CDC25A	LINC00840
PSMB4	OCM2	BOLL	CELSR3	JCHAIN	NOMO1
COMT	SFN	GRIK3	USP40	ANLN	CAVIN2
EBNA1BP2	C1orf116	IGHV4-55	LEXM	E2F2	LINC02569
ADORA1	DPEP2	IGHV3-33	GALT	GPRC5D	TLK1
C6orf136	KRT80	INSC	SLC5A6	SPC24	NT5C3A
KIFC2	RASSF5	ACOT1	TATDN2	CKAP2L	AL360015.1
FTSJ3	LRRC37A11P	GLDC	A4GALT	CDKN3	LINC02770
UQCRQ	PPARD	LINC02141	IKBKB	TXNDC5	GPA33
NIPSNAP2	PLPP5	MYO16-AS1	GGT5	SKA1	SRP9
NRBP2	NPM1P30	RHD	WDR6	RAD51	TRIM40
FAM234B	PM20D1	CFH	MC1R	SKA3	RAB30
RTL5	SBSN	UNC5B	MCOLN3	SLC38A5	AL135902.2
CETN2	THEMIS2	RNU6-2	PRDM4	POLQ	NAPSB
ATP2B3	AC080125.1	IGHV6-1	PPP5C	IGKV3-15	ZNF367
ECI1	NPHS1	KRT79	MAN2C1	ESCO2	OR7E36P
SCAMP2		BHLHA15	NDUFA11	MELK	ENTHD1
SLC9A3R1	RFX8	CENPA	OSBPL7	KIF11	GPR55
AFF2	EREG	UTS2	SPECC1L	IGLV3-25	BNIP2
B3GAT3	FAM218A	LINC01140	ANKZF1	DEPDC1	LEPR
SMS	OLA1P2	SLC44A3	ADAMTSL5	IGLV2-14	C2orf88
HIST2H2BE	MPL	IGKV5-2	INTS5	IGLV2-23	ZFAND1
NSMCE3	TNN	RGPD2	ZNF100	TSHR	GLRX3
MASP1	SMN2	IGKV3D-20	NEURL4	KIF15	NXT2
LAMTOR1	ADAMTS16	MTND3P10	SMG1P1	TNFRSF17	PDE5A
KLHL12	SCNN1A	ZDHHC4P1	STX8	CCNB1	AC096577.1
ANK1	MAPK8IP1P2	CDC25A	PDXDC1	GGH	LILRA4
DES	METRNL	ROBO1	CAP1P1	GLDC	DAPP1
PPP1R26	TMPRSS13	IGLV1-47	LINC00216	POC1A	IL20RA
XYLT2	AL353807.1	IGLV2-23	WDR45B	NUF2	UBE2E2
IRF3	EVPL	SPDYE7P	PRKAA1	IGKV4-1	AC007365.1
OPLAH	AC100821.1	KRT77	LTBP4	CDC25C	ZNF429
CX3CL1	ZBED4	CRYGN	TUBGCP6	KIF14	P2RY1
AKR7A2	ACP4	KCNQ3	SNHG1	IGHV3-33	KDM6A
CPNE6	WDFY4	TUBB2A	PKD1P3	UCHL1	AC008124.1
LMF1	AZGP1	IGLV3-19	EPHA1	IGLC2	SCRN3
SLC25A11	IGSF22	IGHV4-34	DNM1L	IGKV1-17	CMAHP
CHST1	AGBL2	IGLV10-54	BCR	PCLAF	ASF1A
RAMP1	GGTLC2	SNORD1B	CCDC136	CENPF	IRF8
RBP1	SEC1P	ZNF230-DT	EIF2B5	IGLV4-69	NEDD4L
RNF14	KRT8P44	TMEM176A	SMC5	ROMO1	MAST4-AS1
SCN1B	NOC2LP1	FDPSP7	MKRN3	PRDX4	HAT1
CWC25	SUGT1P1	MIR1284	JAKMIP1	IGHV5-51	BTRC
ADRM1	HERC2P10	PRRG1	EML3	IGHV3-21	KMT2E
PATZ1	F11	LINC00399	CCZ1B	DIAPH3	RNFT1
VASN	PRUNEP1	EBF3	RPL36AL	IGKV3-11	PCMTD1
PLPP3	SEC31B	LINC00958	SLTM	IGLV2-11	LINC00989
WDR46	KLHL21	TOMM40P4	GATM	DEPDC1B	COL25A1
VSNL1	ECM1	CABP1	MIR4298	EXO1	ALG1L6P
KDELR1	LRRTM3	CLDN6	DFFB	IGHV3-23	NT5C3AP1
SLC7A8	AQP7	INSYN2A	TTC16	NEK2	OFD1
NUTF2	KRT23	LINC00676	NPHP4	SDC1	RTCA
MARK1	DSG1	ISG15	CIB1	CDCA8	AC106865.1
BLVRB	MYO15A	MIXL1	PRPF38A	IGKV1-5	LINC00667
SHKBP1	TMPRSS11E	CHRFAM7A	SLC38A11	TICRR	SAMHD1
IQCE	PPARG	CLCN1	RPTOR	TEDC2	ACSL4
CSRNP3	ACP7	CHRNA5	RAB11FIP3	MCM2	ARL5A
ANO2	SIK1	TMEM176B	TERF2IP	TTK	MKKS
UBAC2	AC092115.1	LCT-AS1	LOC105371348	IGKV5-2	STK4
CHRNA4	GTPBP2	NBEAP2	CHRAC1	IGKV3D-11	STK17A
DMAP1	THAP12P2	IGHV3-64	MAP3K12	ACOT7	YPEL5
CORO1A	AL845321.1	NEBL	SERBP1	CDK1	HEMGN
ADCK2	AP4M1	IGKV1-6	SRRM1	IGLV3-27	NEURL3
PPP1R3C	ADAM29	MTCYBP28	JMJD7-PLA2G4B	B9D1	PPP1R16B
DVL2	SCYL3	FAM3B	SPDYE2B	H1-3	PDZK1IP1
SUSD2	ITGAX	TDRD15	SDHAP1	ORC1	ZEB2
PMM1	AGBL3	FAM72D	ATG4D	IGLV1-40	ANKRD10
NAP1L5	ERN1	IGKV3D-11	AP3B1	IGHV3-20	BLOC1S5
ROBO2	ALKBH2	SIGLEC1	PPIP5K2	E2F1	HAUS6
AP2S1	PPL	ROCK1P1	RAB11FIP5	ACOXL	AP003120.1
AC024293.1	SPRR2G	OVOS2	FAM131B	H2BC4	ZNF33A
TCTN3	UCP1	PLA2G2F	HNRNPD	CDKN2C	AL133444.1
MT1F	BTNL3	SLC2A14	MEI1	IGLV7-46	GOLT1B
R3HDM4	TMEM72	PRSS35	PNKP	SLCO4A1	LYPLAL1
TMEM147	SELENOO	ST18	SLAMF8	IGLV1-51	SEC24AP1
HIST2H2AC	ADAM8	FAM9C	HNRNPU	PIMREG	THUMPD1
ELK1	RELT	TSSC2	ALS2CL	GALNT14	DPYD
TUBG1	ZNF646	SLIT3	TCF4	NME1	SLF1
NAXD	PGLYRP2	RNU6-571P	DNAH2	H2AC14	AL590560.5
SLC47A2	AC016769.1	SDC1	NAA15	IGHV3-11	CAAP1
SPATA2	ZNF732	SLC44A3-AS1	MFSD14A	LOC283710	SLFN14
ASRGL1	OASL	LINC02899	FAM193B	IGHG3	PTP4A2P2
FRMPD4	AC103810.3	KRT86	DDX39B	UBE2T	GRHL1
VSIG4	IFFO2	IGHV3-66	TRBV2	C1QC	NADK2
KLF15	LCE1A	ZNF556	CARD9	KNL1	NAE1
MZT2B	TTC9	TEAD1	SYNGR3	KIF18B	ODC1-DT
PPM1L	C1orf94	SEPTIN7P8	INPP5E	C1QB	RPL37AP1
ZNF629	VAV3	MTATP8P2	TCEA1	CLU	KLRB1
POLR3H	CENPE	LOC117779438	CCSER2	IGKV1-12	IL7
RIMS3	FAM90A20P	RPL23P3	PSMA3	CTNNAL1	SDCBP
ARF5	AC023078.3	TWIST2	PCDHGB8P	IGHV3-69-1	AL450468.2
IGFBP4	BUB1	LOC102724560	CROCC	PPIB	LUC7L2
NOP9	TMPRSS6	RNU6-32P	TNFRSF14	IGLV6-57	UFM1
RENBP	AC005154.2	HEPH	DBNDD1	FABP5	CCDC91
SULT1A1	MAP3K9	DIPK2B	MTMR2	UQCRH	FANCL
ADAM23	ACTG1P3	KCTD10P1	RAB11FIP2	BHLHA15	AC016642.1
PSMB8	AC009533.1	KIAA1217	KIAA1671	H2AC12	TSC22D1
PANX2	CFTR	HESX1	ARSA	HMGA1	VN1R110P
RAB35	GAS7	PXDN	ABCD4	ITM2C	OTUD6B-AS1
ERH	ACOX3	TMEM198	LEPR	H2BC7	DNM1L
NTN1	TBC1D8B	CCL2	DNAI3	DHFR	CXCR2P1
AC245297.1	TSC22D2	KCNMA1-AS1	PSME2P4	IGHV3-30	LINC01341
PHACTR1	PKP3	CADM2	CCNL2	CAV1	AP003469.2
IQSEC3	TRAF3IP3	ARFGEF3	ANO8	XK	AL445426.1
RABGGTB	TTC34	C4BPA	LINC02080	IGHV4-28	RPAP3
STRIP2	HLA-DRB5	IGHV1-69	SUN2	IGHV1-14	SLC30A7
SHC3	PRSS8	STXBP5L	PTPN12	PIF1	ODF2L
PI16	MPRIPP1	TGM3	TM2D1	MRPS15	ZNF726
NAXE	FBXO45	KRT80	PCDHGA9	IGHV1-2	MALAT1
KAT14	PCMTD1P7	IGLV5-37	LSS	CRELD2	VMP1
ADRA1A	ZNF552	IGKV6-21	PPID	RECQL4	AC013652.1
SLC9A7	ZNF343	HLA-V	MMS19	CENPE	PIP4K2A
ELFN2	XYLT1	CD8B2	CAPN10	SEC11C	LINC01412
EMC3	LILRB3	IGHV1-69-2	CBLL1	IGLV1-47	IGF2BP3
DNAJC14	GSDMA	PLA2G2C	COG6	H1-4	CTNND2
AGPAT4	CEP72	PTGFR	TRBJ1-5	METTL7B	SCFD2
FKBP10	NEB	LOC101929297	ATP1A1	IFI27L1	XRN1
RNF208	MEP1B	MAP7D2	CRIM1	OIP5	SERP1
KLC4	USP50	RNU7-200P	HELZ	MCM4	MZT1
CCDC22	TTC7A	LINC00272	SFPQ	HMGB3	PIK3R1
STOX1	MS4A14	LDHC	SNORD94	NDC80	FNBP1
SEC61B	ANPEP	SCN2B	ANKRD13D	SDF2L1	POLR2M
IL6R	MYH3	CALB2	LACTB2	DYNC2I2	DUSP6
TMEM129	KRT7	BCAR1	HIP1R	IGHV4-61	GPCPD1
CIB1	ARHGEF15	MIR3681HG	DAB2IP	IGLV3-10	UBE2Q2
ARPP21	MXD1	RPEP5	LENG8	SSR4	ARRDC3-AS1
PSMD13	KRT14	ABCA12	SCARB1	GMPR	ROCK2
POLR2J	TMEM40	IGLV1-51	FCRLB	MYL9	ACKR2
STUB1	BEAN1	SYCE3	TNFRSF13B	IGHV3-49	LIN7C
PHYHIP	KIF17	LRRC77P	LOC103344931	NEIL3	USP8P1
LAGE3	DUX4L9	OSTN	SMC3	E2F7	LYSMD3
PTPA	DNAI1	C3orf70	PCDHGB4	COX5A	ST8SIA6
VTI1B	CDCA8	RNU7-151P	UCHL5	MYL6B	AL359644.1
ATP5PO	KRT19	GZMAP1	ELP4	IGKV1-16	MEF2C-AS1
MMADHC	STK17A	LINC01484	HEMK1	DCPS	ZNF559
ICA1	CXCL8	MET	SKAP2	PLK4	RCHY1
JMJD6	WDR62	RNU4-50P	AOPEP	IGLV5-45	PLD4
ZNF622	SH2D4A		FUT10	PARK7	FAM187B2P
PGRMC1	ZNF559		TAOK3	TRIM58	HNRNPH2
KLK6	BCL2L2		ILVBL	NT5DC2	UBE2D3
PGBD5	PLK3		TRIM24	TREML1	LINC00589
NCBP2	C7orf49		LSM14A	PSMA6	MPEG1
SLC5A6	POLE4		CAAP1	COX6A1	MAP3K7CL
ORAI2	PARVG		ASB6	IGKV2-30	CCND1
DCTN3	SCN11A		SNPH	CENPU	OR2L1P
C1QTNF1	GLB1L2		LMTK3	CENPW	ENKUR
NUBP2	ZNF653		CDC5L	MND1	MBNL1
KCNMB4	TGFB2		MYO7B	ADAMTS2	AC005845.1
SLC48A1	WASH3P		FCRL6	STIL	SMPD4P1
UQCC1	AC011825.1		KLHL36	IGHA2	PRKAA1
AMIGO1	CEP295		HBS1L	POLE2	AL355073.1
TMEM222	AC010319.1		INTS11	DNAH8	H2AC6
GAMT	LRRC29		CEP83	FDXR	MINDY2
ABCC8	DGAT2L6		KNOP1P2	GAS6	STK26
RETREG3	TTC14		HERC2	HMGB2	CPEB4
HS6ST1	IGFBP3		GTF2IP4	H1-10	SNTB1
PTGS1	ALOXE3		SRSF4	PTGR1	CCDC18
ANAPC16	SGO2		RECQL5	CHEK1	BET1
PIDD1	SLFN13		PCNX4	TMEM258	TRAM1
GBP1	FANCE		NUAK1	ZC3HAV1L	AC005100.2
S100A10	TACSTD2		LCNL1	MYDGF	RAP2B
TBKBP1	ALOX12B		PSIP1	SLC6A9	CDC42EP3
RBBP5	PDE6C		CARNS1	H2AC13	AC073409.1
STOML2	KLRD1		TEPSIN	CHPF	RHBDD1
PRICKLE2	OSGEPL1		ZNF154	CA1	AL132857.2
UNC119B	GPR3		ZNF335	FEN1	DYM
SLC25A29	PDE1B		AVPR2	HBD	PDE11A-AS1
GNB5	TRPV1		UBE3A	IGLV3-16	GRB14
IRF2BP1	EPHA2		ADGRL1	TXN	AVPR1A
LSM4	AL162578.1		GOLGA4	H2BC21	SRSF6
C9orf16	PEAK3		TAPT1-AS1	KIF23	AC006333.1
ATP13A1	ROS1		YTHDC1	EGF	Z84488.1
ISOC2	THAP8		GGT7	IGKV2-24	H2BC9
CAMKK1	ADCY9		CUL9	LINC01482	MEST
HSPB6	LMNB1		SLC22A17	ALDH1L2	RBM4
UBALD1	SLC12A1		DNAJC10	E2F8	TBL1XR1
ACP2	PCDHGA8		CFAP410	IGHV2-5	LINC02877
PNMA3	CDKN3		MTG1	WDR62	TMEM9B
SEC22B	PLEKHG6		RTEL1-TNFRSF6B	UFD1	CMTM6
MYL12A	UGT2B25P		COG5	IGLV1-44	TTC33
ZADH2	LLGL2		MROH1	IGHV3-66	STK24-AS1
MUS81	PNPLA7		DUSP11	IGKV1-27	LIMS1
ACKR3	YAE1D1		ZFR	CMTM5	C1orf87
DNAAF2	ANKRD20A21P		ITCH	PDIA6	BEND2
LENG1	MBOAT1		NUTM2A	MRPL37	KIF28P
WAS	ADCY10		C14orf132	SLC35B1	THRB
PWWP2B	STK31		BMP8A	H2BC12	SSR1
MLST8	RBM14		CDCP1	ABLIM3	AL137024.1
PNPLA4	STK24		LAIR1	IGLV5-37	SCAMP1
SLC29A4	CYP2D6		TLK1	MTFR2	STAU2
NAPEPLD	ZNF587B		THOC2	ASF1B	CCL3
RHOBTB2	STARD9		DIRAS1	KLF1	LTA
COPZ1	PMS2CL		CCR3	NDUFB9	HIPK3
GSTM3	PIK3CG		LOC105377067	SERF2	AC097709.1
SEPHS2	LIPG		DUSP8	EGFL7	DDX11L8
FRRS1L	MUC20		NEDD4	CLPTM1L	CGGBP1
TOMM40	RTN4IP1		RAB21	SPAG5	ZNRF2
PLEKHM3	MTHFSD		PNPLA7	SGO1	LINC02319
COPS7A	CYP27B1		SLC18A1	SPARC	AFAP1-AS1
CABLES1	FAM76B		SORCS3	IGHA1	CXXC5
MRPS23	RGPD3		TMEM63A	H2BC11	AZIN1
CHRNB2	ZBTB48		RALGDS	TMEM208	TBC1D15
SLC4A10	CTAGE6		STK25	PHGDH	IFT88
EPDR1	SAGE1		PFN1P2	COX8A	MORC1
MKRN2	HK2		DNAAF8	ITGA2B	ARHGAP5
BMPR1A	SOAT2		PITPNB	IGHV3-7	RBM41
MRPL43	ING1		KIFC2	IGKV3D-20	ANKDD1B
RAPH1	MRC1		ZC3H13	FBXO43	AC009432.2
CDH4	FRG1BP		ACBD3	UBE2J1	ARHGDIB
FAM222A	PPIF		PAN2	IGKV1-8	AC004053.1
LDOC1	TMEM225		CCNYL6	IGHV3-43	PNRC2
NOM1	PROM2		CIAO3	SLC16A14	NCBP2L
SNN	NEU2		TCF25	MCM6	AC144652.1
IRX3	RASAL3		ZNF155	PPARG	NAA50
FAAP100	UPP1		SCRN3	TTLL7	TC2N
FAM98C	VEPH1		MIR4482	C4orf48	SLMAP
NEGR1	TOPBP1		SCFD1	H2AJ	TMEM163
ANAPC13	FAM160A2		CCDC154	FAM20A	PDS5B
FAM162A	TFAP2A		SPTLC3	SNRPC	TM2D2
PTGIS	TNFRSF12A		DBH-AS1	H3C3	C1orf52
GJB6	CNST		PCDHGC4	PSMB6	CPNE4
P4HA2	FLCN		FHIP2B	AURKA	CCDC88A
NPTXR	DUSP4		TMEM203	PTTG1	NMRAL2P
CELF5	CNFN		TEX261	SPATS2	PPP2R2D
NFKBIB	HAAO		APBA2	CD38	TRAPPC2
CYHR1	SPAG5		SKIV2L	MIXL1	CALHM2
YPEL5	CCNO		TAF2	MAD2L1	TNFSF18
DNAJC1	ENGASE		LINC00205	TP73	ZFAND6
PSMB9	PDLIM2		DPH7	SMOX	AP1G1
TMEM64	PNPT1		USP8	TGFB1I1	ETFRF1
TMEM268	C10orf71		PKD1	TFDP1	LINC01085
NYAP2	TBC1D7		NUTM2A-AS1	MANF	HNRNPH3
SCO1	CDH12		ATAD3B	SELP	POC1B
LRRC23	CNNM4		DDR1	HSD17B10	AL390755.1
DLL1	AC093225.1		NPEPL1	IGLV3-19	HMGB1
NDUFA4L2	MYBPC3		IL11RA	RAD51AP1	AC116036.2
GPC5	ZACN		KLC2	MT1G	SSX2IP
ATP5MC1	DOCK6		SH2B1	SCN1B	ANGPT1
BTN2A1	CABLES2		ARFRP1	IGKV1-6	SS18
PLP2	PTPRE		B3GAT1-DT	PDIA4	MDGA2
CCNQ	CEACAM16		LDHB	FKBP11	FAM9C
MRPS7	ASTE1		P4HTM	MT1E	OPA1
ZNF335	AC027612.1		IFIT1	GAPDH	GSTA6P
AIG1	PLEKHM1P1		POLRMT	MLPH	CCDC175
GLRX5	PARPBP		SNHG7	PRDX5	MMD
YIF1A	AL591135.1		ARPP19	CIT	PTENP1
NCEH1	LOXL4		RSPRY1	DCC	ARID4B
C12orf57	FLT3		TAF15	H2BC8	LRRC8D
FOXRED2	ZNF37A		QRICH2	NABP2	PRKAR1A
RPA2	TRMT5		KCP	DTYMK	TTC39B
RTP5	STK32C		ZIM2-AS1	SH3TC2	CALM3
LIX1	ABHD12		CLOCK	RABAC1	XRCC2
GMPR	VWCE		TUBG1P	SPTB	AC016727.1
PACSIN1	MYLK3		MAP4K5	RPL26L1	AC107223.1
ANKRD42	ADGRE1		CWC22	H3C8	SCLT1
HEBP1	SERPINE1		ZNF782	SEC61B	MED4
GALNT16	MOXD1		GABPA	SAMD14	MAGOH3P
SELENOS	WDHD1		ULK3	SCAND1	PIAS1
PDCD5	EPS8L2		TAF1C	PLOD2	UBA3
JPT1	ARID3B		RPSA	MDK	AC093388.1
SLC8B1	LIPC		EDA	SELENBP1	CHMP1B
YIPF2	PTAFR		CPLX2	MAOB	CA2
ATG4D	STK10		PMEL	STMN1	EIF4E
PCDH11X	MTTP		SRD5A3	IGKV1D-12	IRF2
BRMS1	ITGAM		GLYCTK	FAM111B	CEP85L
B4GAT1	SPDYE19P		GFI1	MPIG6B	TALDO1
QTRT1	SERPINB4		GZMM	IGHV4-30-2	GNB2
BEX5	KLHL6		STX16-NPEPL1	ZDHHC12	AC093323.1
EMC7	ALG6		DHX29	MFSD2B	AC069547.2
MAF1	KIF11		TSPY26P	FBXO5	AC137932.2
CDH13	ATAD3B		SREK1	IGLV3-21	CDH20
DYRK1B	ATP8B1		TSNAX	IGHV3-15	FMR1
FAM219B	PMFBP1		TBRG4	PSAT1	ARF3
SYT13	CDKN1A		RNF2	LGALS1	ZMYM6
ETFB	ERVW-1		FRMPD3	SNRNP25	EXOC5
FN3KRP	CNMD		WDR43	SNCA	E2F6P4
SUMF1	PLEKHG2		ADCY9	CDC42BPA	RNF11
PARP3	FREM3		SLC26A11	MRPL28	PLCH1
CD24	SBK1		GCDH	EPB42	AC090615.1
NDUFAF8	HGF		CC2D2A	DSCC1	PACC1
SLC2A4RG	C5		ZNF800	H4C8	TNFAIP8L1
ARFRP1	CCDC158		USP48	RNASE2	BICD1
YIPF5	ZNF181		ENPP7P12	TNNT1	FAM81B
SMOC2	CD1B		TRBV7-9	PDIA5	ATG4C
BFAR	AC007256.1		PDCD6	MCUR1	PDCD10
RPS6KL1	ZMYND15		SASS6	MOXD1	NFE2L2
RRAS	GRM2		PGRMC2	RPN2	AC116903.2
FBXO28	SERPINA1		GIMAP3P	IGHV6-1	SHOC2
CLDN12	CCDC15		FGFBP2	MCPH1-DT	TRAPPC6B
GABRG2	SMYD5		NEXMIF	CAV2	PCGF6
RALYL	TRMT6		BLNK	SEC61G	SEPTIN7
GCAT	ARHGEF34P		PPP1R12A	LCN2	ATP13A5
TMEM43	KIRREL2		LOC728138	LNCAROD	RFC1
LYN	BAIAP2		CNOT4	LOC105378305	MIER1
FIBIN	ZNF433		AGGF1	PIR	ACTR10
SNRNP25	TTC31		ALDOA	GATA1	ARMCX5-GPRASP2
HDHD5	PARP11		CLINT1	APOBEC3B	BRWD1
ESRRG	DGAT1		CDCA4	AUNIP	L3MBTL2-AS1
SCG5	MEI1		SNAP29	IGF1	AC006116.2
RRP9	TTLL2		EMSY	SCUBE1	MIDEAS
MRPS26	CHAC2		PIK3IP1	MAPK12	SNRNP48
BABAM2	FBXL18		RSF1	DAD1	SNRK
HIST1H4B	DDB2		PIBF1	FAM72B	OPA1-AS1
HTR2C	CARD11		RNU6-118P	CENPO	NR3C1
NOC4L	AFDN		RNU7-70P	TUBG1	NEMF
FOXJ1	USP2		PCYOX1L	ARNTL2	P2RX1
COMMD9	DZIP1L		ADGRG1	FAM72A	GCC2
GEM	RGS14		RGMB	RHCE	AGK
FES	TAPBPL		RPRD1A	CITED4	LAMTOR1
C19orf47	TAGAP		ASPSCR1	CHCHD2	TNFSF4
ACADS	TMEM255B		RAP2A	BMP6	ALDH1A1
CDH8	PP2D1		PDCD4	H3C10	SIAE
ELOC	CCDC36		LINC00852	NDUFA1	GLYATL1P1
CDK2AP2	ZNF850		ZNF470	PRDX1	CMPK1
FCGR3A	ZNF526		MCRS1	RAP1GAP	ERP29
HOMER3	ABCA12		ZNF326	IFI27L2	GINM1
RAMP3	C4BPA		VSTM1	HPDL	DNAJC3-DT
SLC37A1	DIAPH2		RBM26-AS1	SNRPE	MYCBP
UBE2V2	MRM1		CHD9	H2AZ2	SIGLEC12
PLCD4	ELMOD2		NME9	H2AC6	LYPLAL1-DT
PHYHD1	FAM129B		ICE2	NDUFB7	GLYATL2
SPINDOC	TIAM1		SPDYA	DYNLRB1	RAP1B
SLC45A1	LRMP		PPP6R3	IGKV2D-40	UBE2W
GFOD1	CHEK1		GEN1	HBA2	ANXA3
PIGK	TNFAIP3		ASB1	HBG2	ARMCX3
NQO2	CLIC2		CSPP1	LOC102723407	HDAC9
RAB33A	LPIN3		PYGO2	RHAG	TMEM41B
NSG2	GOLGA8T		POU5F1P4	ARHGAP18	PPP4R3B
ZNF428	WNK4		NEIL1	PARPBP	CLMN
PEF1	NUTM2F		LEPROT	TIMM8B	PIK3CG
GLIS2	WDR53		LACC1	BRCA2	RAC1
COMMD4	DNAJB5		SYNCRIP	ANXA3	MBNL2
ALS2CL	PRAMEF14		BNIP3P40	IGHV3-53	DNAJB14
PXYLP1	BPNT1		WDR59	H2AC11	BAG4
DHRS11	ZNF385D		LRRC37A15P	IGKV1D-16	LINC02795
SATB2	AOC1		MAPKBP1	IGHV2-26	DBX2
SIGIRR	MORC2		TRBJ1-6	IGHV3-48	NLRP1
EIF4E	ST8SIA3		LINC01395	H3C2	MOB1A
ACTR3B	AC073869.1		ACTA2	BRCA1	BET1-AS1
PELI2	STK4		AEBP2	H2BC17	RYBP
NOA1	ETV2		DGCR6	GRB14	TMPOP2
KCTD18	FAM35CP		LGALS17A	TFPI	SAV1
PHKG1	XKR4		SEC31B	MPL	AC100863.1
GPANK1	FGF7		FAM172A	LRP8	NOL8
PPP2R2D	ACE		APBA3	WFDC1	MFAP3L
BANP	OSBPL10		NEMF	HSP90B1	RNF13
NEURL1	TYW5		MIGA2	NDUFA3	CHP1
PTPRH	GEN1		IGKV3-11	PDE2A	UBE2E3
TOR1A	SMIM4		NPHP3	H2AC8	CCT2
PDCD2	PRB2		NEAT1	MAP1B	SHISA5
ARMC1	SPNS2		WDR90	MSRB3	MCL1
TMEM63C	STAB2		TIGD5	PPBP	NDUFA5
PCDHGB2	IL3RA		RPAP3	IGHV4-39	KBTBD2
PVALB	APEX1		FKBP14	ABCB9	LINC02469
THAP7	LBX1		TMEM65	SLC1A4	LINC01831
ARPC5L	OR2A5		TOE1	PSMB2	CCDC82
MAD2L2	GATAD2A		AP3M1	LIMS1	TBCEL
MIEF1	TMEM139		GLB1L	CLEC2L	UBE2V2
HRASLS	KRT8		PTPRB	NT5M	UGGT2
SUSD5	ISM2		NCL	ETFB	WNK1
PARP2	ACAN		PCDHGA10	PF4	AC083862.2
RCSD1	YTHDF3		SPRN	GMPPB	TRIP4
IGLON5	DENND2D		MTND3P12	ATP5ME	LINC01710
TOP1MT	JUP		ANAPC2	COX5B	ZMYM2
DUS3L	JHY		SPAG1	GP9	MESTIT1
CCSAP	ABCC3		ZMIZ2	CD63	AC006378.1
TRAF2	DSP		GGA2	IGHV1-69-2	DGKD
HSPA12B	TRPM4		FBXO11	H4C9	OR6R1P
DPM3	C19orf66		PCM1	OSBP2	SH3BGRL
NAA10	TEAD1		MTND4P23	ITGB3	METAP1
ADM	MAPKBP1		IFI44	STRIP2	SF1
RARRES3	ZNF516		BCAS4	ELOVL7	RPL23AP37
TMEM205	AC245100.2		ARFGAP2	IFITM10	OSBPL8
PIGU	PPEF2		ATP8B4	EMC7	EFHC2
ACOT2	APOBR		MORC2-AS1	ANP32B	NLGN1
RTL6	ST6GALNAC1		HINFP	POMP	NEXN
TMEM185B	C14orf37		ARID4A	ITGA1	MITF
FAM173A	ABHD8		MTND5P32	B4GALT2	KLHL8
CACNB3	NLN		RPE	RPN1	UBE2L3
OST4	CA12		FAM53B	PKHD1L1	UNK
CEND1	B4GALNT3		SDHAP2	MAFB	PBX1
BHMT2	FPR1		ADSS2	IGHV4-55	TRBC2
2022-03-05	ADIPOR1		TBC1D10C	ORC6	AC005394.2
PSEN2	DGLUCY		ENTPD6	NAA38	NAPB
POLL	SLC17A2		CBX4	NDUFS6	RNF38
C2orf72	ARHGAP27		POLM	TTC7B	MT-TT
TTBK1	CACTIN		ZAP70	PF4V1	AP5M1
COQ7	TRIM25		MTND4P15	PSMB3	NARS1
PEX14	RMND5A		TSEN54	TUBB	SEC63
RPL9P9	NMB		NCK1	TMEM158	F2R
JOSD2	EID3		TRPV2	S100A10	IMPA1
GPD1	AC009487.2		MIR663AHG	ALAS2	AC244100.3
PVR	CR1		PTDSS2	IGLC6	OTUD6B
ASB13	PLA2G12A		LONRF2	TMEM119	HMGN4
ALAS2	C10orf90		POMZP3	KCNK12	KARS1
CDH18	ZNF133		KIF22	MCM7	H2BC7
KLHDC9	EIF1AD		ARHGAP42	TRAIP	TBC1D9B
NOL3	HECA		CIBAR1	SNRPD1	TAPT1
BRINP2	TEX45		RPS25P3	SIL1	SAMD3
PPTC7	CTDP1		HNRNPA2B1	GYPB	AL157893.2
MTG2	ANXA1		ZNF35	UQCRQ	CNTN4
NUAK1	DENND2C		GPM6B	KAZALD1	GAS2L1
DDC	ANKRD65		IWS1	GTF3C6	NEMP2
KLF6	UNC13D		RHOT2	MYL6	MOB3C
H2AFJ	GADL1		SCNN1D	CYP19A1	CFAP161
PPM1E	POLRMTP1		ARHGEF1	FANCI	POLR3G
B3GALNT2	ROR2		LOC100505585	DMC1	AL136320.1
ARL13B	EMILIN3		RGS9	VANGL1	BRWD1-AS2
SLC7A6OS	ANKZF1		ELK3	ATP5MC3	GPR88
PRTFDC1	C11orf54		C13orf46	NRGN	AC129807.1
ARMC9	PNKP		FLI1	GSTM5	FLI1
DOK6	TRMT61A		AP1G2	CENPM	ZNF326
EIF6	C9orf66		PPT2	TNFAIP8L3	AC005381.1
IFRD2	AC055733.1		ARMC8	H4C3	AC027287.2
TIMM21	KXD1		ZNF280C	IQGAP3	CD160
DHRS7B	MKI67		LOC100288123	CHAC2	SH3BGRL2
TKFC	TMEM79		IZUMO4	TSPAN9	RAB8B
DRG2	ZNF488		SIGLEC14	TRIM7	TRBC1
MOSPD3	PKN3		RNU6ATAC26P	H2BC9	AL160396.1
SLC45A3	CYTIP		ARHGAP18	SLC12A8	ANKRD28
RPS7P1	CENPF		MIOX	ALOX5AP	LGALSL
NGDN	TTN		CEP162	ALYREF	RSF1
ELP6	FIGNL1		GAL3ST1	H2BC5	ESCO1
HRC	PTENP1		IGLV1-44	CCDC71L	ENO1
KCNH6	IDUA		SFMBT1	LMNB1	GPR180
AK4	USH1C		LDB2	COX7A2	ZNF148
TULP3	PCID2		SOX5	MMRN1	ARL15
KMT5A	ITPR3		DDX51	IGHV3-74	TAF2
CTU2	HIST1H2BG		MAN1C1	IGF2BP3	PPP2R5A
NDUFAF3	ZNF780A		GSTM2	SMIM1	DPY19L2
EDEM2	KLHL36		HKDC1	RHOBTB1	AC015871.3
LRFN3	ZNF792		SRFBP1	MT2A	SEPSECS-AS1
IMPA1	ZDHHC16		VPS26A	YIF1B	DDX11L5
FAM69C	KCNJ2		PPP1R26P1	SLC4A1	RACK1
KDM4A	EXT1		RRP7BP	TMEM106C	BCAP31
PAQR4	TIA1		PPP1R3F	LAPTM4B	H2AC11
DPF1	RHBDF2		EIF2AP3	FAM71F2	UTP23
HS6ST3	CSPG4P12		ADGRB1	PEAR1	UNC45A
SRBD1	NLRC5		ZMYM6	MET	RAB27B
EIF2B4	LAMC2		TRIM41	TXNDC11	DCK
DCTD	CEP164		MIR320C1	SPATS2L	MANEA
MANF	MUC5B		DNHD1	CHAF1A	KIF2A
MAGEF1	ARHGEF28		PRKCA	CCL25	PPP1R2P1
HADH	ZNF658		CFD	IFITM3	HNRNPUL1
UBE2L6	LILRB1		PLXNA3	CALM3	MBD4
PLD4	COL20A1		CC2D1B	LTF	TRIM9
MRPL54	CARD9		ZBTB40	KIAA0895L	TXNIP
TMEM208	HCAR2		COBLL1	ITGB5	SLU7
SDF2	CNTRL		SARDH	PLEKHH3	MT-TG
MFSD4A	SMG1P7		ENO2	GP6	DNAH10OS
GPR173	ZSCAN30		SPPL2B	PRDX6	GIMAP7
BAMBI	CFLAR		ATP6V0CP4	NTHL1	SSBP2
COQ9	ELL		ZGPAT	PRKAR2B	PPP2R3C
NACC1	PAN2		ZFYVE28	TERT	AGBL3
DDA1	MRPL37		IL18R1	H2BC14	FRA10AC1
ADRB1	FGD2		LINC00707	ACAT1	ATP13A4
EXOSC6	C9orf84		PHF3	RRBP1	RBMX
ALKBH7	EMP1		SZT2	DUT	SLA
CDK5	RBM44		CDC73	PLEKHN1	SIGLEC17P
OSGEP	EBF3		GRIN3B	IGLV2-8	PRMT3
IP6K1	F10		INPP4A	SMIM5	ITGA6-AS1
ITPRIP	HKDC1		EEA1	SLC2A5	FTH1P12
WDR55	MT-RNR2		NPIPB4	ATP5PF	AL450267.2
DUSP7	MBNL3		SPSB1	SLC6A8	ETS1
APOC1	SLITRK5		TNPO1P1	C21orf58	UCHL5
CDHR1	CSN1S1		ZNF692	YWHAE	DUBR
OCA2			SLC39A13	LAMC1	LINC01011
AFMID			SCARNA5	TMEM40	LINC01992
MIGA2			HLTF	ESAM	COL4A2
DPAGT1			LMO4	SH3BGRL3	ELOVL7
EXOC8			SNRNP35	DESI1	IL16
NUDT9			LCORL	PGRMC1	NCBP2
LILRB4			EVC	CLIC1	C10orf88
SHMT2			WASHC3	ASS1	TTPAL
NTHL1			ELP2	PCSK6	ADAT2
CLEC11A			ZNF276	TCF19	FCMR
CALN1			ZNF835	SPTA1	LPAR4
TTC39C			IGLV2-14	SRM	DHRS3
ZNF880			PABPN1	S100A8	AC020916.1
COX17			SMC4	TNS1	ANKRD18DP
MANSC1			DNAH8	PSMD14	ATP13A5-AS1
NDUFC1			GAB3	ATP5PD	MALINC1
ACSM5			SLC41A3	LOC105372321	RUFY2
C9orf24			SLC25A24	GNG11	MACF1
SKA2			TRMT2B	SAPCD2	GNGT2
SNF8			FANCC	IGHV2-70	GTF2A1
KCNA5			GNPNAT1	IFIT1B	NUTM2A-AS1
ATF5			CCAR1	FAXDC2	CLIC4
JAGN1			CDAN1	IGKV2D-29	MDM2
VWA7			SUGP2	IGLV4-60	BAZ2B
HSPA1L			SGSM2	FER1L4	SSR3
HS6ST2			ARRDC2	EZH2	AC124242.1
HIST1H4D			ODAD1	H3C12	AP005209.2
PABPN1			USP21	IGHV1-67	AC127521.1
SMIM12			SH3PXD2A	MYLK	CNST
CCDC85A			CELSR2	TMCC2	ARL8B
TGIF1			IGKV3-15	RMI2	NDUFA5P10
TUBGCP4			XRCC3	TUBA1B	ST3GAL6-AS1
DGCR6L			KAZN	MMP8	FBXL5
B3GNT2			MGST3	PCBD1	ANKRD29
CFAP53			SLC35E2A	IGLV3-9	METTL8
VPS9D1			CCDC186	SLC35D3	MIR3142HG
NRSN1			NLGN2	TYMSOS	NOMO2
ZC3HC1			COL6A6	ZFHX4	AC092343.1
DNASE2			DIS3	MLEC	POLR3GL
GMEB2			PCDHGA12	ARHGAP6	RMND5A
PPP1R11			PGGT1B	RCC1	ZNF347
PPP1R2			FXR1	MAGI2-AS3	GTF3A
SSR2			CYP4F35P	IDH2	SPIB
LIN7B			TMC6	TMEM255B	AC113386.1
DCTN6			VPS26B	RGS6	C6orf62
RCE1			NUDCD3	PRR11	DEK
RFXANK			C3	S100A12	ST3GAL6
AKR1E2			ZBED6CL	MZT2B	CD74
CYB5A			TBL2	RAB3IL1	SERPINB1
ODF3B			DAAM1	TMOD1	CDV3
TMEM88			TMA16	POLR2L	INKA2-AS1
RAB3IL1			SDF4	SHMT2	LPAR5
RECQL			EMC2	HBM	TNFAIP8
KLHL42			TMBIM4	IGHV1OR15-9	LINC01088
SLC6A20			ADAM12	H2AW	RAB5A
FAM171A2			SNX15	CENPN	SWT1
NCK2			SNRNP70	DPP3	CD47
ALG1			ERGIC2	LOC107986898	ROCK1
TMEM200C			OSBPL9	LOC728975	TMF1
ZXDA			PPIL4	HASPIN	CSDE1
HSP90AA2P			CEP290	NDUFB3	QRSL1
ZNF688			ATP6V1D	H2AC20	WDR11
GDAP1L1			LINC01291	RAB5IF	SENP7
RAB8A			IL21R-AS1	CALD1	AASDHPPT
MPP7			PEAK1	GINS1	DDAH1
CXADR			RGS17	CDCA7	GATA3
CEP128			NUTM2G	COX6C	SELL
AC010343.1			MCF2L	CTTN	MBNL1-AS1
JPH2			ATG4B	OSTC	AL136040.1
SLC10A3			HAPLN3	IGHV1-3	GCSIR
E2F4			LINC00664	IGKV3-20	RASSF5
PLPPR3			LINC01772	TMED9	BOLA3-AS1
KIAA0895L			TMEM220	CHST8	SGO1-AS1
NUDT16L1			RPL7AP48	UPP1	NFYB
KCNIP3			GPR153	OR2W3	NCOA4
MSRB3			NSRP1	ADM	CPPED1
COA7			PTPN2	GYPA	KDM7A-DT
SF3B5			MYO3B	KDELR1	CCDC148
TSSC4			RAB2A	CD59	MDM1
CFDP1			PHKG2	ACRBP	AK3
PIGZ			GCNT7	SLC24A3	GPATCH11
ITGA4			OPA1	IGHV3-13	MFN1
CHST11			LINC00402	TNFRSF13B	MBP
GRIN3A			SCRN2	CTSA	NBR1
TADA1			ARHGAP4	RIPOR3	LINC00534
PRMT6			SLC5A4	DONSON	HNRNPLL
SULT4A1			TREX2	HBQ1	KDELR1
HIKESHI			NPIPB3	IGKV3-7	NMI
ID4			RNU11-2P	TUBA1C	ARRDC3
UBE2I			LOC100419436	TNFRSF12A	VAV1
TMEM14C			DBH	PPP1R14B	USP1
FOXP2			ALDH16A1	AKIP1	VPS13D
MPDU1			WBP11	TPM4	WDR7-OT1
SLC35A4			ACTR3	MS4A4A	KPNA5
SBDSP1			KLHL17	IGKV1D-8	FTH1P7
CCNB1IP1			FZD6	TOX2	PTDSS2
BEND6			ABCB8	PET100	GPBP1
CUTC			RORC	LINC01814	JTB
ZBTB7C			NUP50	LIPH	GPR174
LSM10			AP3S2	LSM2	ACADM
FBXO33			TOX2	ACTG1	CD52
RIMKLA			RETREG3	GNG5	IGHV4-4
FAHD2CP			SMC6	CFL1	AL137789.1
GPLD1			IL27RA	SPOCD1	MTMR12
DOLPP1			FHIT	OTOF	SMG1P2
MTIF3			RABEP1	LINC00964	IMPAD1
NUDT3			SLX4IP	ATP5MK	LINC02715
HCK			LINC00665	TIMELESS	CCAR1
MCAT			SYT11	CAVIN1	Z82206.1
MORN1			MIS18BP1	FSTL1	POLR2E
ENC1			ATAD5	CCNF	HNRNPAB
PNMT			CYB561D1	LTBP1	AC092650.1
SLC16A14			NPIPB12	FHL2	C1orf116
DHX58			ITFG1	BCL2L12	OR2T10
WDR66			PCDHGB6	SPCS1	SYT11
MUL1			CUL3	IGLV7-43	TLR5
CCDC28A			MAMDC4	CABLES1	HNF4A-AS1
SYN1			NHS	CYBA	MAPK1IP1L
HS1BP3			METTL17	GP1BA	AP002478.1
CARD6			MDS2	C19orf48	L3MBTL4-AS1
APIP			IFITM5	WNT11	OGFRL1
RAC3			AHSA2P	WASF1	UBE2G1
TYW1B			CRY2	S100A9	CXCR2
PUS1			CCDC167	CCDC150	MPIG6B
SLC25A24			RAB6A	LRRC59	CLTA
NME7			CCDC15	C2orf88	UBE2B
RIDA			BCAS2	ELL2	MAP1LC3B
RNF152			C20orf204	EME1	PGRMC1
ERG			STK26	ABCC13	TRBV28
ZSWIM1			SYTL2	ERH	CBWD1
ZNF805			TNPO2	SQLE	UBXN2B
SLC35C1			NUP50-DT	IGHM	RNF5
SNTB1			RCOR3	ECM1	GATM
CA5B			GTF2A1	IGLV8-61	MXD1
CMPK2			PLIN4	JOSD2	POT1
C14orf132			NINL	ETFA	H3C10
ST7L			MOV10L1	DHCR24	SYPL1
ANKDD1A			FARS2	RAD23B	COQ2
MVB12A			APBB1	PLAC8	DNAJC2
BTNL9			PARD6G-AS1	IGKJ4	TSPAN18
DMAC2			IQCC	NOP10	STAG1
EBF4			BET1L	ASB15	AMD1
PEBP4			TBC1D31	SPX	KLHDC1
NAAA			KIR3DL1	IGHV3-64	POLK
IFT52			CCNH	OXTR	STOML2
TMEM115			XPNPEP2	RPS27L	WDPCP
ZNF775			MYSM1	OR2B6	HLA-DMA
TLR7			PTMA	IGLV1-36	GSTO1
AMIGO2			PRPF40A	OST4	MFNG
ARRDC2			ME3	PTCRA	SPOP
CMTM6			RPS3P6	YWHAH	AC022415.2
SLC7A10			SNHG11	IGLV5-48	SLC9A9
DDX25			B3GALT4	COL24A1	SLC25A36
EXOSC9			TMEM236	BEX3	EFNB1
VWFP1			GPR143	PROS1	WIPF2
ZNF32			CEP170	LINC00887	AC008074.2
PRPF31			CEP170P1	SIGLEC11	EID1
C8orf34			EFCAB2	ITGA7	SNRPN
TM2D3			TTLL3	PRKG1	TG
PSKH1			GHRL	GFI1B	UGP2
SH2D5			NREP	DEPP1	COQ4
DZANK1			LINC01504	CCNE2	RIT1
NIPSNAP1			ARHGAP22	LANCL3	TUBA1A
ZSWIM7			TLE2	MTPN	TDRP
B4GALT2			IGHV3-23	LUZP6	HADHB
CRYZ			EIF4BP3	KCP	AC133644.2
FAM185A			MYO3B-AS1	COL23A1	PSMD11
BICDL1			L3MBTL3	IGKV2D-30	RAB6A
IFT27			ZNF841	RADIL	FAM241A
NIPA2			ENGASE	ANKRD9	WHAMMP2
TRAPPC4			MIR25	LILRP2	CNTLN
SNU13			COLQ	MESP1	ITGAM
PLPP2			ZC3H12C	UQCRHL	ZNF292
CAMKV			ME2	KCNA2	LILRA1
SEMA4A			C12orf42	MTHFD1L	LMBR1
MCRIP2			ALKBH8	IGHJ5	PHEX
ZNF746			LOC100130731	NUDT1	TBC1D1
ASB6			BCLAF3	PCNA	RGS9
FAM131B			RSRC2	NDUFA4	ARPC5
CDHR3			ACAD8	HSPA5	AC078883.1
MFN1			TTC31	PSPH	TMEM64
KLHDC8A			PPIEL	NTRK3	AP003049.2
DXO			RNPEPL1	LMAN1	CDC42SE2
MOB3B			HNRNPH3	HM13	FASTKD5
SYT5			NHLRC2	AHSP	MTREX
SPSB1			R3HDM1	C1QA	AL022345.4
SMYD2			BLM	CAVIN2	ERBIN
RNF181			AFTPH	KLC3	PPP6R3
NCK1			SMARCA5	EAF2	NCOA2
HTR4			LOC102723566	ATP5MJ	U47924.2
SLC29A3			HTR3B	CDK5	ADAM10
PDPN			CSKMT	SLC8A3	TPPP3
TMPPE			LINC01163	GMNN	SPON2
GALE			S100A1	WDR76	AC092919.3
KCNAB1			LOC101928855	AIFM2	LRRC8B
PNP			RAI14	SLC25A37	RNF168
AAR2			RNA5SP217	PCYT1B	CCDC115
TMEM161B			NECAB3	MPP1	LINC00847
ZNF213			C18orf54	CLEC1B	MCPH1-AS1
TMEM11			LINC02210	PTPRN	GBP1
KCNH7			F2RL1	COL10A1	TMEM263
DCLRE1A			CDC27	MPDU1	SLC50A1
STAC2			IL23R	ZNF385D	ARF6
CYP4F3			POLG	IGHV1-12	ZC3HAV1
TYMP			JAG1	NLGN1	HEATR9
ZNF787			RRP7A	SH3BGRL2	PTPA
GAL3ST4			EIF3J	KEL	ETFA
AKR1B1			N4BP2	FN1	CCDC7
ARSG			CHD3	MMD	CD79A
SLC25A27			B3GALT2	SIAE	ADAM12
RPS2P5			VILL	CPE	IFIT2
S100A4			TLE5	MEIS1	MAP3K6
TAF5L			CD6	PARD3	IFT74
DPY30			FBXO41	GRIN2A	MCUB
DEF6			EVI2B	GALNT5	AP005209.1
CCDC173			PELI3	ATP5MF	IL7R
ARL14EP			LINC00511	IGKV1-9	TMX1
CD4			LINC00673	RSU1	LSP1
LCMT2			NBPF15	IGHV1-69	AHCYL1
SYTL5			STAU2	CHMP2A	LINC01137
TRPC5			KRT18P57	BSG	SIGLEC6
HSDL1			RNU4-89P	PXMP2	ZMYND12
ARV1			SPTLC1	SLC4A11	AC104248.1
GMPPB			ASXL1	HMBS	RASGRP1
C20orf96			LRP6	LY6G6F	SZRD1
RGS7BP			SPTBN5	CHAF1B	LINC00863
KIAA1024			ACBD4	CRAT	AC006460.2
FBXL6			DGKD	IGHV1-58	GIPC3
EHHADH			MOSPD2	IGHJ6	ZFYVE21
ZNF432			GRM2	BFSP2	MPPED2
ELOVL2			LINC02614	TJP1	PYHIN1
INAFM1			CLCN2	CD109	PTPN2
CBWD1			NACC2	FBXO16	TANK
FBXO31			KCNH3	ALOX12	LINC01865
VILL			LRFN4	LINC00534	LRP10
DPH2			PIAS1	OTOGL	TP53INP1
CYYR1			SEC14L2	IGHJ3P	CAST
MRNIP			SOS1	RRAS	AL357992.1
SPAG1			MTATP6P11	CDKN2A	DTWD1
ASPHD2			SNRNP27	MAPK10	DCTN2
ST3GAL1			TTLL5	DNM1	CUL5
C22orf23			UCKL1-AS1	ITGA8	DNAJC4
SRCAP			MAPK10	DYNLT5	SARAF
HPN			DGKZ	IGHV1-45	TCL1A
MDK			PRMT3	CETP	ICAM1
MAGOH			LRRC45	PDLIM1	OR11L1
IRX2			LOC100505549	SUV39H2	TMEM107
MFSD3			PLIN5	EHD3	RABL3
COA3			MAP3K7	RBM34	TSPAN9
FBXL14			PLEKHJ1	SUB1	AC104035.1
EXOG			FAM234B	R3HDM4	LGALS2
GPER1			OR1F12	DGKI	OXR1
LEPROT			EIF3A	ACSS3	WTAP
TMEM167A			STXBP3	MIR34AHG	LINC01578
CUEDC1			CTSG	CNKSR3	SLTM
TTI2			ABI1	CNPY2	MT-ATP8
RINT1			RXRB	CKS1B	GIMAP1
ZNF229			LOC100420423	RAC1	ZNF816
FAM89A			ARHGAP33	IGHV3-52	ZNF582
TGFB1I1			POLR1F	IGHV4-4	DCSTAMP
FAM96A			RANBP9	TMEM163	KRAS
WIPI1			H2AW	WFS1	SETX
ATXN7L2			SUZ12	TARM1	CEP128
MYD88			TSC2	PTPRT	MBTD1
ZFAND2A			LRRIQ3	RIDA	DGKZ
EPHA10			RSAD1	DENND5B	ARRDC4
NRROS			SLC37A4	CALR	MILR1
RBMX2			TMCO6	F2RL3	HGD
TGFB3			STK17A	COX7B	ZNF595
IER5L			STEAP4	ARFGEF3	LINC02668
PIGH			MYO1G	FAXC	TBC1D13
ZNF639			TRIM46	EHD2	MYEOV
DCAF17			CNR1	SHMT1	SLC29A3
NKX2-2			POLE	SMTN	NFATC1
MRPL58			SRP54	SLCO5A1	MACROD2
TMEM128			ANKS3	CCNE1	HNRNPK
TEF			PLXNA1	HYAL3	SRSF1
KCNIP2			DVL1	KAZN	CST3
CYGB			PPM1B	GABRE	CCL18
GJC2			MIR6753	TUBB1	VPS8
SNRPG			LAT	TP53I3	OPTN
SEC61G			PTGER4	RBP4	LYRM9
NDUFA11			EPHB6	JSRP1	SEC31A
PGPEP1			ATRX	LOC105372240	NMD3
FOPNL			MSRB3	NDUFB6	KLF6
RTN3P1			PARN	EBI3	SLC35B3
SLC35F3			CREB1	MTURN	G3BP2
MOB3C			ELMO3	SYN2	GRTP1
ACAT2			WDR97	PLXNB3	BDNF
ARMC5			SLC25A36	SLCO2B1	AP000787.1
XIRP1			CD200	GRB10	RAB32
PLPP4			GALC	MTHFD1	UBQLN2
CHRNB1			SLC25A46	SLC35D2	PPFIA1
ACTR6			LTK	POU2AF1	STXBP5-AS1
CTSK			EPG5	SLC25A39	CAPZB
TMEM9B			POLR3G	ST6GALNAC4	AC135068.2
CHI3L2			ZFYVE27	SMC4	MFSD1
TMEM101			PDS5B	SCD	FCGR3A
CARHSP1			LONP1	P4HB	IKZF5
SLA			CIR1	PCOLCE2	SHC4
ATP5MG			PRRT2	MTHFD2L	DLST
TMEM125			KLHL29	CBWD1	PTPN1
NDC1			SBF1	EDNRB	FAM3A
ASIC2			DNAJB14	STK32A	TMEM17
TIMP4			PREPL	IGHG2	PAN3
FAM57A			RPS14	HYDIN	GORAB-AS1
MPPED2			DECR1	F13A1	ITSN2
TRIM21			PPP4R3B	CRYM	LRIF1
TMEM192			DDI1	PSME2P1	AP000866.2
KCND1			CEPT1	AP1M2	TRIP11
PRAF2			ACAP3	UBL4A	GLYATL1
ADAM32			PEX5	CXCL13	H3-5
DPCD			ZFP90	HIGD1A	GMFB
KIF24			MAP3K2-DT	MTRF1L	PDE6H
PAX3			SOX8	SLX9	AC069277.1
THOC6			IKBKE	DNAJC15	BABAM1
TSPAN17			PLEKHA6	CALU	GIMAP4
CHST6			CRB3	ELANE	FER
RNF217			ZNF90	MIR124-1HG	PAIP2
SLC25A43			CENPT	TMEM45A	MYO10
PHB			GPR52	RNF17	ARHGAP17
RNF126			DMPK	STRADB	AL049828.1
CRISPLD1			B3GNT2	IGLVI-70	PIP4P2
L3MBTL2			ARHGAP15	CD5L	PGAM1
KCNF1			EFEMP2	SPHK1	PLXNA2
ASIC3			MAPRE1	LOC101927533	HERC2
NRGN			CCDC47	GALE	SLC35A4
PYM1			RAB15	SMIM24	CLINT1
DDX49			NUP210	PIEZO2	FGD3
RPP25L			CTSK	FCRL4	HLA-DOA
YIPF1			SLC4A1AP	PTGS1	TMTC3
COL22A1			GTPBP10	PDLIM7	C11orf87
CABP1			LOC101927446	ANG	CHRM3
SLC7A7			ARMC10	EBPL	MORC3
RNF182			COL17A1	BIK	MYCL
LRRC55			ARIH2	HMGN2	WDSUB1
TECTA			PPOX	LOC100132078	LINC01686
GPR137			RGPD8	IGLV2-18	SNX1
ZNF418			GMCL1	AQP10	ATRX
MRPL21			NBPF1	CTSD	CTSS
ZNF628			MANSC1	PKD1L2	VAMP3
CCDC59			MUTYH	CENPI	SLAIN2
NUDT14			LRCH1	KIR2DL4	ATP10B
DNAJC15			RDX	LOC101928834	LINC02384
HMGA1			ADGRA3	CDKN2D	UBLCP1
FAM189A1			EXOC6	COL14A1	AP005329.1
SHISA6			OR2L1P	FANCA	ABI3
HES6			ABCC10	H4C12	ZNF702P
INCA1			CKAP2	ID2	GPR137
PIK3R5			PANK3	GSTO1	MCM6
MZF1			PCDHGC3	LOC105375743	PI4KB
SERTAD1			CCDC24	SMC2	FCHO2
BIN3			CDC7	ARHGEF12	NENF
PIGM			WNT5B	PLAAT1	AL135905.2
BEND5			TMEM161A	HBB	TRIQK
OCIAD2			ZNF610	RAB34	TRMT10C
MTX3			NUDT16L1	VEPH1	TVP23B
PIPOX			BRCA1	SYTL4	ZNF616
ADRA2A			ZNF713	H2AZ1	MTERF2
DYNLT1			MCHR1	IGKJ3	GIPC1
AIFM2			EYS	DUX4L26	GTPBP1
KIAA1324			MRPS18C	RHEX	CD44
ZNF444			TMEM9B-AS1	GPR78	PPP1R12A-AS1
HENMT1			BFSP1	IGHV3-65	IQUB
CLVS2			GOLGA5	MTX1	TCF19
ZNF577			NUFIP1	SSR3	CPAMD8
TIMM17B			MIR151B	CNKSR1	COQ10B
MRPL1			HTRA2	LOC107984360	PCSK6
PPM1B			NPIPA1	FAH	ABHD10
GPR161			NPIPA2	IL21-AS1	AP001189.3
SAC3D1			CLEC4G	HELLS	INF2
ARRDC1			NAXD	CXCL5	AP003068.2
PCDH12			CTDSPL2	EIF2AK1	GNB1
RPE65			LOC100419356	CPNE5	NPTN
NR2E1			ARHGEF5	PLS3	COG1
CFAP45			NSMAF	ITGA9-AS1	USP44
EDNRA			CORO2B	IGHG4	CX3CR1
NUDT12			RMND5B	LRP2	ARHGAP25
TMEM65			GIGYF1	CNGA3	AP1M1
MT1X			MHENCR	CREB3L1	GSTA2
PRMT3			SCRIB	MRPL36	CBX3
SPATA18			LINC01505	HAUS4	RPL4
SIL1			VASH2	IFITM2	GCNT1
DNAJB11			B3GAT3	DQX1	SH2D1B
RAP2B			NECTIN2	ST7	TTC30A
HIGD2A			LINC01238	ST7-OT3	AMIGO2
C9orf64			PRRT1	OR10A2	OR2AJ1
TVP23B			LOC100507547	KIR3DX1	AGGF1P1
GPC6			MIR4772	STON2	SLC9A6
FAM181A			CFAP100	TRPM6	HMOX1
PTCHD4			SUSD2	ANK1	C20orf197
CD83			DMWD	TCN2	GSTA12P
C19orf12			SNHG9	RHBDD3	MAP3K8
NEURL1B			SCN9A	MYBPC1	MKRN1
PCDHA11			LARGE1	APOBEC3A	OR10AC1
IFI27L1			PCDHGA11	APOBEC3A_B	GNPDA2
SNX11			RO60	PALMD	AC078874.1
SPATA5L1			CDK10	LINC00923	AC234063.1
PQLC2			INSIG2	IGKV1-13	VDAC1P8
CDADC1			TMIGD3	LINC02777	AC005332.7
SLC39A13			ESF1	PDZRN4	AL160191.1
GLIPR2			GATD1	IGKV1D-13	KCNA3
TMUB2			EXOC1	MFSD13A	POPDC2
MYOCD			TTC26	VAMP5	FAM50B
ZNF366			ZNF707	SSC4D	AAGAB
CHST7			LOC101928160	LDHA	AL391840.1
PLAC9			RALGPS2	BLVRB	CD226
DEGS2			RIPK4	MACC1	SDHAF2
CEBPG			FTH1	TRAM2	AC007563.2
TPD52L1			IFITM10	PARM1	KLRD1
ELAVL4			AP1S3	SLC39A3	EPHX2
TSTA3			ZNF706	CLDN5	YBX3
SLC22A3			ING5	LY96	AL121603.2
ENO3			RASAL3	IGKV1-39	USP34
PCDHB5			PCDHGA8	SLC1A3	NEDD1
ERCC4			SLC35C2	GATA2	LINC02340
SAP30			TRBV4-1	DUX4L19	CHD9
PPM1D			LAMC3	MMP2	THBD
MRPS35			CCDC142	GLRX5	ACOT8
PRIMPOL			RNU6-908P	GCSAML	THAP12
SLC39A3			PLEKHG5	ANAPC15	AC099329.2
TBC1D24			DYNC1H1	TDRD5	PTGES3
ADAMTS14			DGKA	AMPH	WEE1
FP565260.1			ZDHHC21	IGKJ5	POGK
PBDC1			DNAH1	CHMP4B	GNGT1
CSDC2			PIK3C2A	ICA1	SMC5
YDJC			EDC4	DOCK1	USF3
RHBDD3			MASTL	GPX1	AC023855.2
FIZ1			E4F1	CTDSPL	PLP1
HSD17B6			RBM18	ZBTB32	BEX4
MTFR1			ARFGAP3	ANO2	TENT5C
MRPS11			MACC1	H2AC16	LCT-AS1
DUSP12			CRELD1	IGKV3D-15	AL050341.2
METTL6			NAT9	STAP2	MEIS1-AS2
ATP6V1G2			GCFC2	DNAJC5B	PRNP
AK7			LOC100133091	HCFC1R1	CIZ1
ZNHIT3			BSDC1	B3GALT5	EDEM2
MSX1			SLC8B1	DNAJB11	HLA-DRA
RAB29			TMEM204	ANXA2	ATF2
MIF4GD			DNAJA2	DENND5B-AS1	BRK1
SOX18			SPTSSB	HLX	H19
GTF2E1			SLC30A9	CCR1	TSPAN14
TMEM41A			CEP295	FFAR2	MS4A1
TIMM29			LARP4	FCGR1A	ULK4
JADE3			ERBIN	CNTN1	SLBP
TBC1D10A			C4B	EYA1	ZNF92
POLD3			YRDC	SLPI	DAZAP2
TK2			LOC100130550	LOC100288637	CR1
LIMS1			NPR2	HBA1	FXYD5
PAX6			VOPP1	H4C11	SMPD5
SEPSECS			AKAP17A	ANXA4	ORAI3
ZBTB2			CES4A	IGHV3-73	ZNF675
ZNF570			AATF	ACOX2	THUMPD3
GSTZ1			MXRA7	SOX21-AS1	ETNK1
ACD			CTC1	TAL1	INSIG2
TRAPPC2L			FEZ2	LOC101928932	HNRNPU
TNIP2			FANCB	PDE1B	RGS16
SIRT6			CERS3	ODAD4	LINC00674
PCTP			CCT8P1	FLRT2	FCRL6
FUCA1			ATG4C	MIR22HG	PARK7
TRAPPC6B			MTCYBP3	PTPRF	AMN1
SSPN			SETD6	XKR4	DNAJA1
CACNA2D4			TCEAL4	SNX7	OXER1
NDUFAF7			EIF4A1	PTGER3	CDK17
ZCCHC4			MTMR9	PHLDA3	BMP6
NDUFAF2			TRMT1	ADCY2	USP32
MATN3			SNRK	BPGM	HACE1
MRPL42			REL	HEMGN	AL109955.2
KIAA0895			HIC2	ALG14	ANAPC16
ZNF317			OIP5	LINC02395	PPP1R3F
TTLL9			ADAM10	ACADVL	FTH1P2
RABL2B			KRBA1	ZNF521	PPP1CC
AC007325.2			THUMPD2	HROB	RER1
PFKFB4			CENPJ	KREMEN1	NCALD
LINGO3			TRBV5-7	CTSE	ERN1
PGP			ENAM	LOC101927745	VAMP7
ZNF180			USP47	LOC105369302	TBC1D7
PNCK			GPSM1	MT1X	NCOA3
PARP16			MED15	CMIP	GLOD4
TIGD6			JRK	MUC5AC	CAPZA2
KBTBD3			LIN7C	RNASE3	STRBP
CAPG			GOLPH3L	C8orf86	ZAP70
CLEC2L			KIR2DL4	XIRP2	SESTD1
GEMIN2			CCDC134	SEC14L5	AC099568.2
KCNIP4			RAVER2	SULT1C4	RTCA-AS1
ADAT1			GDPD5	ADRA2A	CNOT10
TMEM178B			PSPC1	VWF	RNF19A
RCAN3			MRPL18	RUNX1T1	TMOD3
ZNF337			CPSF4	PCLO	FAM214B
GNG7			DGCR6L	IGLV4-3	KALRN
SYT3			PFKL	POGLUT2	POLE3
NT5C3A			STAG1	ASB18	SLC25A3
ZNF618			DARS1	SH2B2	TP53I11
ZNF667			IGLV7-46	ARHGAP23	XRCC6
SEC14L2			IFNLR1	IGLL5	PSMB1
MRPL17			TNFRSF11A	LNC-LBCS	SAMD9
GTF2H3			COL6A2	KBTBD12	AC022364.1
ZNF71			ATXN3	RETN	SASH3
CHCHD4			TSPAN15	DCAF12	WHAMMP3
KCNA4			C4orf33	MGLL	DEPDC5
BACH2			RASSF1	CFAP54	ZC3H13
ZNF354C			KANSL1-AS1	SAP30	MED28
RPL10P16			LOC107984142	PROM1	POLR2B
TXNRD2			SYDE2	CSPG4	AC079804.3
CCDC28B			RNF6	RUFY1	BNIP3
DBR1			GAB1	CDH12	CTNNAL1
B3GNT9			FBXO32	IGHV7-4-1	PLOD1
CYB5D2			RUFY2	BCL2L1	PTEN
CABYR			RNF166	SLC27A2	TRAFD1
WNT2B			U2SURP	MYB	CREB1
ZNF585A			ZBTB11	ASAP2	FIP1L1
MT1L			LOC728488	ATP6V0B	AC090559.1
FCER1G			CAD	TRIP6	SMCHD1
ELAVL2			RN7SL648P	H2BC15	OSGIN2
NDUFAF5			TM4SF19-AS1	GNAZ	LINC02006
AKIP1			RTP5	MT1F	LOXHD1
BLOC1S1			ATAD2B	FRMD3	SDC4
PRKRIP1			PABPC1L	NRXN3	NSMCE3
RGS4			HOTAIRM1	MRPL23	EIF3G
SYNDIG1			ODR4	LOC107987373	RN7SL308P
PROCA1			EME2	RYR2	RNF138
SERTAD4			CLTCL1	MAN1A1	HNRNPA3
GOLT1B			LMF1-AS1	TNNC2	WDR11-AS1
CFAP157			MCPH1	SLFN14	PPBPP2
SNRPF			RAD23B	ITGA9	SGMS1
FANCF			CRYBG2	BHLHE41	RC3H1
CNIH2			USP49	SGO2	CCDC90B
JOSD1			NISCH	SLC30A10	PIH1D1
PTRH2			RPL17P28	MPST	SAFB2
EMX2			RN7SL444P	INAFM1	CCDC30
GPR27			CALB1	EPDR1	PRKD3
ATP2A1			RSRC1	LRPAP1	LINC01748
SLX4IP			PI4KA	FFAR1	MAP2K1
ZNF260			BRD9	ENO1	AL353743.1
NFATC1			RBM41	STT3A	ITPR2
FAM126B			ZFPM1-AS1	AR	RN7SL1
CHST3			XRCC2	SPIC	MTND2P28
C22orf46			CSNK2A1	APOB	KIF5B
HNRNPLP2			BEX2	PKHD1	LURAP1L
SH2B2			BTBD9	TF	IDH3G
ZNF736			TRIM65	SLC6A4	AC135893.1
H2AFY2			WDR83	TLL2	RETREG2
ZNF425			HSPA2-AS1	APOE	OGA
CPT2			MYO1E	RGS10	AP000894.4
CBS			FUBP1	DAZAP1	MRVI1
MRPS34			PWP1	INAVA	MAT2B
CLIC5			MBTPS1	ABALON	MX1
PCBP3			HIF1A	CYSTM1	TXNL4A
PRRX1			RPL13AP26	ASPH	AC009102.4
STKLD1			GSTM4	MIR4435-2HG	PRKACB
C6orf203			HLCS	EPHB2	WWP1
SLC17A6			AK2	KIF3C	EMD
GPR26			SLF1	PLEKHG2	TCEA1
ZNF232			ZNF76	MISP3	AC093752.1
KCNIP1			ERFL	PPA1	ZMIZ1
NUDCD1			TCERG1L	CPXM2	HNRNPH1
RIBC1			PKD1P6	MARCHF2	NLRC3
KCNK3			LOC100422317	H3C7	ARID5A
SLC25A51			TRAV3	TMEM74	HCG11
USP43			MEIS2	SEPTIN4	COA1
N6AMT1			CRAT	GLUL	IFIT3
ZNF624			RMDN1	FAM135B	BORCS6
MMEL1			LOC400627	EYA4	HSD17B4
PDGFC			ZNF280D	PDE6H	TXK
NAT14			RPS10P15	DYSF	SCAMP2
CAMK2N2			PTBP2	ACCSL	ERCC6L2
B4GALNT1			FADS3	FAM83A	RTN2
SNTB2			TCEA3	HIF3A	EDEM1
GJC1			LEO1	SPSB4	AC135983.3
ENTPD7			NAPG	EEF1AKMT4	RBM5
FNDC4			SLC36A1	FLNC	ZMYM5
SYNPR			TRIP10	LINC01287	RTF2
TC2N			CAMSAP1	ANKRD11P1	CDK16
TMEM256			KLRC1	PIM1	GET1
ADRB2			CHORDC1	CFAP161	ANGEL2
PLIN5			WNT10B	GRIN2B	LIN54
EPOR			WRN	IGKV1D-43	FAM107B
KCTD11			FASTK	MRPL12	AGGF1P10
ANKRD46			IGLV7-43	NKAIN1	BLNK
PCDHA6			RBM25	PPP1R14A	GORASP2
MRPL34			NOMO1	MED12L	ASH2L
CPNE7			THAP11	BEND7	HERC4
PLEKHF2			WAPL	SMIM3	GTF2F1
PTPRR			RASGRP2	YOD1	MAP1A
RNF112			ITGB2-AS1	IGKV2-29	MAGI3
RGS16			FRG1	PDE5A	ADRM1
ZKSCAN4			TRAPPC9	MIR924HG	SLC2A3
DCLRE1C			STRIP1	H2BC13	PSME4
STK32B			CHSY1	HMGB1P5	KRTAP29-1
ELFN1			ZNF93	XRCC2	NFE2L3
SLC9A5			SCLT1	USP18	RAB18
MEIS3			DLD	INF2	GPD2
CCDC96			ANGPT4	TGM2	TFPI2
SMIM20			DLGAP5	PKM	RIOK3
CABP7			SCARNA17	JCAD	CASC3
DPH3			SNHG22	PROB1	RMI1
MMP24			RPL10P12	IGKV2D-24	CYREN
TRAF4			RHOBTB3	CASC2	TIFA
FAM117B			CLIC5	GOLGA2	HLA-DQB1
NOD2			POLR3E	TXNDC15	ADK
MRPL36			ZNF862	NECAB3	SLC38A2
METTL25			GUSBP9	IGHV1-17	YWHAZ
TMEM178A			RTEL1	CALHM5	AC004063.1
RAP2C			MAPK8IP3	DNA2	ARL6IP6
ZNF675			UBAP1L	IGHV2-70D	KCTD18
B3GNTL1			DPH2	GOLIM4	VANGL1
PPAT			LETM1	TPST1	TRIM15
PMEL			KCNT1	KLHL35	TRIM22
TMED1			TTF1	IGKV2-26	PSIP1
LPAR5			RPL18P10	C17orf58	MAP4K2
DMAC1			SNORD117	CCDC167	AL359710.1
ARMC4			HCP5B	KDM7A-DT	ATG5
DAB1			PPP2R5E	CEACAM8	ELK1
GNLY			MTHFR	PRTN3	GID8
POLR3GL			ZNF783	FGD5	FAM216A
RITA1			KPNA3	STOX2	CCDC50
SPDYE3			DVL2	IGHV3-62	PPDPF
SLC35D2			TRBV26	ZBTB8B	AC007066.2
CYP2U1			POMGNT1	RFC4	CASP1
URM1			RPL21P94	CKAP4	AC097478.4
AP5S1			MTND6P18	PDE10A	KCND3
ZNF182			HSF4	LINC00473	PIK3AP1
NFKBIE			TRMT1L	GAS2L1	BNIP3L
MKX			MTND2P28	IFI6	NBEAL2
SLC18A2			RNASEH2C	GPC1	CARD8
FANCG			TANC1	SLC14A2	HACD4
TRNP1			TRA2A	LRRC74B	AL365223.2
CNGA3			AHNAK	LINC00570	AGGF1P2
PCGF6			PTOV1	CACNA1A	USP12
LY6H			ME1	PRSS27	AC113137.1
MRPS18A			PIGO	S100A6	AP002026.1
HIGD1B			PATZ1	CADM1	CENPU
OSCP1			GEMIN5	CACNA1E	LINC00535
FZD10			KRT73	TRIM55	LINC00598
RNF2			GGT1	HMCN2	VPS4B
B3GAT2			METAP1	TIAM1-AS1	TPI1
TFB1M			FAM135A	OLFM4	BAALC
VSTM2A			RPLP0	SLC26A8	SNU13
CHMP6			TAB1	ZNF503	EGLN3
CCDC184			TPM3	ASXL3	RAB21
CD163L1			SNHG12	MTCO1P12	TNFSF10
PGLS			GPR82	FST	PBRM1
KCNJ11			CDK4	LOC101926892	ZKSCAN7
SLC2A11			PIDD1	LOC100422398	CCNJL
OLFML2B			CLEC7A	VWCE	PID1
ANKRD33B			SENP1	H2AC17	UPF3A
VSTM4			NCR3LG1	LINC00552	PPM1M
FHOD1			BEGAIN	HAND2-AS1	COPZ1
TBPL1			GRIK5	LOC112267895	CXorf21
NKRF			RDH5	LILRB4	ADH6
GMIP			GPATCH2	UBTD1	HSPA14
TBX15			BZW2	CDH22	TLR1
SCAND1			TERF1	IGKV6D-21	TOP1
CBARP			ABCA3	LNCTAM34A	RASSF2
ZNF441			PNN	LINC02882	BTN2A2
HIST1H2BK			ITM2C	CACNA1S	NDRG4
AL353743.1			SUMO4	BOLA3	ATG4A
VAMP8			TRMT12	GUCY1B1	AC083899.1
TMX2P1			OR2B11	SLC6A1	OR2R1P
ACTR5			RN7SL735P	FA2H	TNIP2
MRPL14			CERKL	MITF	C6orf120
ZFP91			BBS7	HTRA1	RGS3
KCNN1			TUBG2	VSIG10L	CCDC122
TIMM10			LRRC14	HID1	PM20D2
RPL26			HIBCH	VIL1	TNNI3
AGA			EARS2	TCEAL9	AC021092.1
NOV			PCDHGA7	SLC17A9	DUSP14
GPR176			INTS1	IGHV3-72	UBE2G2
ZNF557			SELENOW	LOC105374618	TNS2
LIN7A			MTCYBP23	ITGA2	RRN3
ZDHHC8P1			STAM2	TACC2	PABPN1
ABHD17C			CYP2D8P	KLHDC8A	IRAK3
TSPAN11			ABCA1	LGMN	RARRES2P2
MTFMT			C12orf57	GPR27	PSMD13
PKNOX2			TMEM156	SUCNR1	AC015468.1
GABRA3			HOXA2	KLHDC7B	MBIP
SLC32A1			LOC728554	MAP3K7CL	CYTIP
KCNA1			HORMAD1	CTSL	PI4KA
MRAP2			WDR81	NCAPG2	MT-TL1
SPR			LRWD1	HMCN1	PEX19
MTHFD2			C5orf51	RUNDC3A	PRF1
COQ6			ECT2L	DPEP1	SRP14
ZCCHC12			DIPK1B	LINC00853	HELZ
NDUFAF6			MIER1	APOBEC3H	UPRT
EFHC2			IGHV3-7	TMPRSS11B	H2BC15
S100A12			FAM189A1	CDR2L	AC090515.3
SLC17A7			KCNK12	CNN1	ATP6V1E1
ELMOD3			LOC102724159	NT5C3A	ELF1
SHISA9			TBC1D13	TSPO	MGLL
NMUR2			MAVS	PCDH19	TOM1L2
PSMB10			FAM222A	MRPL58	CCT8
MEIS3P2			PRELID3B	MUC3A	WDR36
CIAPIN1			IGHV5-51	VSIG4	GRK5
SAMD15			PODN	BTN1A1	ZDHHC3
SNAPC2			DGCR8	LINC01606	PAOX
RPL4P5			FBXL6	JAM3	TMEM60
GHR			LRFN2	RILP	AC005332.2
DNAJC27			B3GNT4	MUC22	SLK
SERTAD3			ESRRA	MAGI2	TASOR2
PCDHA5			EIF2S2	UBXN10	CDS2
ST6GAL2			CCDC50	PBX1	LINC02785
RBMS1P1			KLHL28	NTSR1	CKAP5
NPIPA5			TRMU	C16orf87	ZNF582-AS1
FAM196B			USP36	FAM230C	MYO3B
COX18			PDGFRB	MAP1A	ACSS1
PIGW			EPC1-AS1	GYPC	MGRN1
UBL4A			SPON1	AP1S1	VDAC3
FAM196A			ARHGEF28	TSC22D1	ATP5PF
FICD			PRSS57	ALDH1L1	TNNT1
BAIAP2L2			MON1A	PARVB	ATRAID
RGS6			SNORA74B	LINC01954	FFAR3
FSIP1			RSBN1L	FIGN	UBL7-AS1
STC1			BROX	IGHD3-3	DNAJC3
HPCA			CRABP2	FCGR3B	MTM1
TMEM203			LRRN2	GJA4	CEP350
TMEM136			OR56A4	H4C14	CD27-AS1
RSAD2			GPX2	WDFY3-AS2	DEPDC1
GOLPH3L			IGLC2	RPS2P32	FOXN2
GTF2A2			POLK	SHANK2	AC097448.1
RNLS			SASH1	BLVRA	AP003469.1
CASP8			WNT1	S100A4	PRMT2
NRM			RNU6-60P	DYTN	TBX21
TNFRSF10A			C21orf58	VPS13B-DT	CSNK1G2
NDUFS7			NME7	MEIS3	CUL2
TMC4			ACADM	CSMD2	AC127496.1
ING5			GTF2H1	IGHD6-13	CTNS
OTUD1			TGS1	SLED1	EIF3J
SDHAF4			C2orf69	TMEM256	AC123912.1
KCNK9			VWA5B1	CFAP74	RBM39
SLITRK4			TMEM259	PGAM1	TRIM5
AC004453.1			ZNF770	C12orf76	ANGPT4
UNC93B1			USP45	ABCC8	TUBB1
FDXR			UBLCP1	SPRY2	EVA1A
ZNF764			CEP131	PWRN1	RARS2
CXCL2			ESRP2	PWRN3	CRLF3
IRF6			AKR1C8P	TINCR	MSC-AS1
COMMD10			NGLY1	LINC01227	GBP1P1
GIMAP1			ELANE	RNF152	GSTA1
DRC3			NELFA	RBBP8	MINPP1
LRGUK			TPCN1	NEXN	HDAC3
PCDH11Y			RNA5SP390	MRPL1	RIMKLB
POU6F2			TRIM28	TIPIN	LSM10
CRACR2B			PHF1	PAICS	ACCS
PNPO			YTHDF3	TRMT6	ARPP19
TAF11			KRT72	GPT2	LINC02622
COCH			TRAF3IP1	ABCG4	ZNF575
FERMT1			ZNF702P	LINC00261	NUMB
PPIC			CCDC122	TRIM29	NKAPD1
ERVFRD-1			LOC389199	ADCY1	TMED4
PAFAH1B3			LOC107986032	CREG1	FAM172A
SLC38A11			ZNF254	CPLX2	NPRL3
MLKL			RNU6-226P	IGHV3-22	RSPH1
SNAPC1			ESPN	TPM1	CARF
ARHGAP36			NAB2	PAX6-AS1	AC018647.1
STARD4			MPP2	PAUPAR	AC136443.5
MCU			LOC100419170	FZD5	AC008764.9
FASTKD3			DUSP4	FZD10-AS1	ZFR
COL19A1			IGLC7	SLC2A4	SUMF1
ANKRD36BP2			ECD	DLGAP2	PPP1R11
PHF19			INHBB	GALR1	SEPTIN7-DT
SMUG1			SLC26A6	EMP1	CKAP2
BMT2			ACVR2B-AS1	CAMP	AC007938.1
CXorf57			ADCK5	ROBO2	SLC35D2
CFAP57			PAM16	SLC1A2	AC116535.2
ZNF571			NME3	SPDEF	DNAL4
LRRC46			DNAJB7	ZFPM2	HEATR6
COA4			PAXBP1	FAM72C	AC005332.6
OXLD1			DISP3	KCTD14	SCYL2P1
NCF4			MRPS9	DNAH3	SET
ZMYND10			ZMPSTE24	SLCO2A1	UBE2A
SST			KRTAP5-AS1	IGHV3-71	GOLGA2
CSNK2B			BRAT1	VSX1	IGHM
GCNA			TECPR1	FMN1	MIA2
POP5			EFCAB13	DDAH2	RSPH9
SCUBE1			LFNG	RPL39L	FAM177A1
PIM2			C19orf12	CHRM2	NFATC2
RSPO2			BCL2L11	NPR3	LINC01762
FBXL15			NUF2	ERN2	PARD3B
TMEM126A			CRIPT	IFI44L	CALM1
MTERF3			GSTM3	SEMA6D	RNU4-29P
PCDHGB1			EFCAB12	OPRK1	STXBP3
PRADC1			TNPO1	CEL	AL451064.1
ZNF490			C16orf87	OLAH	CDR2
RBP7			MANEA-DT	IGLV2-28	ZIK1
CCDC126			THOC7-AS1	NAPA-AS1	LINC01138
SDSL			TRBC1	NME4	HS2ST1
OAS1			ZSWIM8	PLA2G4F	AC006511.7
FMO4			KCNG1	LINC01091	AC090409.2
CHRNA3			HDAC2	LINC01748	GPD1L
SLC2A10			OSBPL10	TRMT9B	BMT2
PFN1P1			CDC40	PDGFA	CD2AP
SPON2			TSPYL5	IGHD6-25	SMIM3
SENP3			DR1	TCF23	ZNF431
TMED3			P3H3	IGLV10-54	PRR7
STK16			TMEM209	NOX4	TRIM26
IQCN			CBWD2	VSIG2	SPIN2A
RCN1			ASGR2	FBN1	LPAR1
RASL10B			SYTL1	LINC00905	CNTN4-AS1
PROCR			LINC02092	TMEM198	GALR1
CDKN2D			STMN3	MUC4	PMAIP1
ZNF672			LOC100288175	CYP4F2	SLC35G1
TRPC4			STRN	IYD	PSMD8
CCDC107			TFIP11	FERMT3	ASCC3
NANS			UBE2V2	LINC00499	VAC14
CATSPERE			TMCO4	MS4A3	DSEL
ZNF322			TSPOAP1	EGFR	MINDY3
DPM2			SS18L1	PDE1C	RRM2P3
USP27X			TRBV5-5	CRPPA	TLK2
DNASE1L2			SETD2	ZBP1	ZNF600
SSNA1			IGFBP7	TOM1L1	NECAP2
DCK			CYTH1	CRACD	FAM104A
LRIF1			DALRD3	NPW	FTO
CCDC3			UPF3B	NMNAT2	JAM2
ANAPC7			MOB1B	DNAH9	FCGR3B
SPINT2			CREB5	ALDH7A1	XAF1
C1orf56			MCC	CPS1	SCAF11
KIF4A			TRIQK	CD70	TOR4A
SLC5A4			ANGPTL1	RRM1	LINC01033
ZNF771			TAGLN	REC8	GJA4
PEX12			SOCS7	LINC00837	ANAPC13
TREH			FOXD2-AS1	HTR1F	XK
UQCRHL			INTS12	CPT1C	REST
SLC16A10			GDF15	GFRA1	TGFB1I1
SCUBE2			XRCC5	UNC80	MIR223HG
			IK	CCDC80	AC231981.1
BCL11B			GPC1	CFAP251	SPTAN1
CD300A			FAM219B	MYL4	CD164
AAED1			EZH1	LOC112694756	NUDC
CFAP99			EPSTI1	ZNF350-AS1	INTS8
TRMT10C			CUL7	SRRM3	RFC2
BCO1			ADCK2	DPP6	YTHDF3
STPG1			TAMM41	ITGB8-AS1	TRNT1
FAM151A			TOPBP1	CCR3	KLF11
FAM90A1			SPATA1	LOC105377067	GMCL1
FBXL12			RASA2	SVOP	CETN2
MARVELD2			MORN4	WIPI1	CLEC7A
TTC9B			ZCCHC14	PCDH10	POLL
POU5F2			ABCB7	FRMPD2	CALM2
SPATC1			ARPIN	SDC2	NPAT
DIRAS2			DIPK1A	NQO2	UBR4
LRAT			ZSCAN25	ADIPOR1	EFNA5
TFPI2			MAPK1IP1L	DSCAM	ZBTB33
CHCHD5			ZNF169	COL6A5	CYB5R4
AGTRAP			LOC100419851	LINC02028	KDM5A
KCNB2			RNF5	MGST1	AP003108.2
CNGB1			RNY1P15	CLSTN2	TRMT61B
ZNF597			CYB561D2	SLC22A4	METTL21EP
ST3GAL2			AGER	BEND2	ITPRID2
MFNG			MIR4766	FAM20C	ZNF677
NTF3			DENND4B	GPR26	C1GALT1
RTBDN			TSTD1	COL11A1	ULK3
SLC13A5			TRIP13	EMID1	LBR
VIPR1			FAM153B	LINC01359	MT-TD
PAFAH2			PI4KAP1	HEPACAM2	FADS2
AMMECR1			GPR155	SMIM13	TCF25
MMP25			ACOT4	DYNLL2	APOBEC3G
SP140			PCDHGC5	SEC14L3	AC082651.3
FAM57B			FAR1	H3-3A	THAP6
MAP3K21			TM4SF19	DLL3	ZDHHC15
BRICD5			CXXC5	LINC00293	PWWP2A
FAIM			IL1RL1	CACNG8	AC010768.4
STK35			CDHR5	ADCY3	RILPL1
VWC2			MRI1	DNAH2	STK39
PPIL6			PELP1	RGL1	TNK2-AS1
TLDC1			ALYREF	RYR3	LINC01483
CKMT1B			CXCL9	S100A2	LRP12
DBX2			TESK2	RAB6B	PDE4D
SLC35A2			NLRC5	SLC8A2	PUS10
RIT2			SYN3	ZP2	CYP11A1
RRS1			GINM1	TMPRSS9	ZNF580
CYSLTR1			CDK1	CAVIN3	CD6
ADPRM			NOP9	METTL9	TMCC2
KMT5C			CLPX	FHL1	CHSY1
CMBL			CNOT2	F3	KIF3C
BCL2L12			EIF5B	MYO5C	USP33
FBXO16			SLC7A8	TNNI1	DNM3
NIPAL2			MIR133A1HG	IGKV1D-17	FANCI
OPCML			BLZF1	MGAT4B	DLK1
REEP6			ZNF667	RGMA	LARP1B
PGR			ZNF444	FLOT1	TBC1D20
FAM104B			LIME1	TREML3P	GGNBP2
FAM83H			TBL1XR1	FECH	TMEM167B
MPND			TOP2B	ACER2	IDI1
DIRAS1			AKR1C7P	NTNG2	AF287957.1
ALKBH8			CLN5	APOA1	BIRC3
ROPN1L			SMAD2	GFAP	CLK3P2
S100A13			THOP1	RGL3	SPC25
TM2D2			PITPNM1	UTS2R	PRKRIP1
ARL6IP6			CAND2	FLG	LINC00346
MED7			PALM	CD34	TM6SF1
TPRKB			SIGIRR	KIRREL1	SEC22A
LRRC75A			RPS3P7	GRIA2	SKAP2
C1orf194			ITK	RACGAP1	AC069224.2
IMMP2L			PARG	MRPL54	AC093627.6
NOD1			MAP4K2	MUC19	PI4K2B
SMTNL1			NTN4	NOL3	PTPN18
SLC5A5			MIR6813	H2BU1	C11orf24
ZNF548			MYO18B	SMAD1	UBE3B
NT5C			TNFRSF10B	LILRB2	ZMAT3
MACROD1			ATP8	KCNQ2	LINC00629
EFCAB1			STAP1	NETO2	PDE3A
CD38			NDUFA12	ABCC4	SELENOK
MED22			ALKAL2	PTMS	WIPI1
VPS4A			MTND5P2	KIF4B	AC008780.1
ANKRD34A			RPL3	PLIN3	C18orf25
RXYLT1			BRD3OS	PTCHD1	SP3
RPL22L1			CLCN3	STXBP5-AS1	WDTC1
SLC17A9			ENTPD7	SNORD59A	CDC73
PDRG1			RPL10	GALNT2	IGBP1
YARS2			C5orf15	EMILIN1	ZBTB2
COL8A2			PLBD1-AS1	MYH2	AP4E1
PRSS12			ZNF750	SLC7A11	ZFP90
WFDC1			CCAR2	IGLV3-6	AC107083.1
RNF185			SCN3B	GPR3	AC139019.1
TP73			TRAV13-1	NTRK2	AC007342.3
NEUROD1			CRLF3	COL27A1	FBXO11
ABCC2			TMEM272	C1orf198	LINC02701
TRIM52			IGHV3-72	PRTFDC1	HLA-B
EIF1AXP1			MAP3K14	PLBD1	GLB1
ZKSCAN3			H2BC6	LPA	RHOA
NARFL			AP5Z1	FBXO7	TCTA
INO80C			TMIE	EGR1	PPCS
HOOK1			IL10RA	IL12A	PKN2
TEAD3			EFNA5	SLC30A3	ZNF146
ALKBH1			CPSF3	C4orf54	AC138150.1
CGREF1			RNU6-254P	ZNF462	TMEM245
RGS8			POFUT2	ACSBG1	AC096585.1
MALL			SGCD	AIG1	ING1
ISG20			CEACAM21	MMP1	FOXP1
SPACA9			IGLV6-57	GUCY1A2	ITGB1-DT
TMEM229A			SERGEF	H1-0	ESD
P2RX6			SLC25A45	ASTN1	PIN1
PANX1			NUDC	SERPING1	AC027031.2
NPTX2			CSTF3	BEST3	TMEM39B
FOXF1			AMDHD2	SLC6A5	ZFHX3
MRPS28			SGSH	FAM124A	ZEB1
KCTD6			MLLT6	FKBP9	FAM222B
IGDCC3			SAP18	LRRC15	PPP6C
ZNF440			RN7SL220P	KCNK9	CRKL
C3orf18			MYO19	ITGB8	CANX
CLP1			MEGF8	AICDA	NAB1
CES4A			CBR1-AS1	SLC5A12	PLAG1
TGDS			STX2	POP7	ZNF524
RPSAP9			EPC1	ID1	PTP4A1P7
AADAT			UBXN4	DEFA4	MFSD1P1
UBE2QL1			SEC22B	GNA15	AC021087.3
FOXD1			STARD3	SHISA3	HCFC1
STAT4			GFM2	TRAPPC3L	PGM5
BLM			G3BP2	PLP2	AC019197.1
ACYP1			C1orf109	MUC2	PGK1
PDXP			ALDH1L2	DAB2	PPIL4
CIART			HSPA1A	LOC112267931	SUSD6
ZNF77			ALG6	GPSM2	SYAP1
LYNX1			USO1	TMC1	SCFD1
AIMP2			TMED5	FREM2	ANAPC5
METTL4			FZD4	NEAT1	NCK1-DT
SMIM17			ORC3	TEX26-AS1	CYTH4
CTBS			RBBP6	F12	CYCS
PRR16			DDX43	SPP1	ATL1
TMEM164			DTD1-AS1	CAMK2A	AC015849.1
ZBBX			ERICH6-AS1	ACVRL1	C18orf54
HRCT1			RFNG	RAB27B	CHADL
LDAH			NLRP6	LAMTOR1	DPYD-AS2
LRRC37A6P			STRN3	FKBP9P1	PRRC2C
SDHD			PRPSAP1	KRT8	AL442128.1
GREM1			R3HDM2	IGFBP7	SUZ12P1
RAB3D			ERP44	SMCO2	CDIPT
TMEM143			RNA5SP37	HSPB1	PDP1
ZC3H10			INO80E	AVP	PRPF39
CORIN			TJP3	DAAM2	SKA3
RPL22P1			PRPF4B	H4C4	PTK7
ELOVL4			LOC400553	FAM89A	STK17B
LRRC56			ZNF337	DDX59-AS1	CAB39
SLC5A10			VAV3	ERCC6L	INSIG1
NOG			PEX11B	ENDOD1	BZW1
C1GALT1C1			OSGEP	FADS1	C17orf58
TAF12			SLC27A4	NAB2	GGTA1P
POLR3G			FBF1	NPM3	KIFAP3
HDHD3			GOLIM4	ABCA4	AC048341.2
L2HGDH			TIPIN	SLC35F2	PDK1
ARL4D			ZNF512B	LOC285626	PSMB3
TUT1			MZB1	LINC02055	BTN3A2
PUDP			KNTC1	LINC00452	FGF13
IL18R1			FANCG	CCDC24	HDLBP
CYP4F12			KHNYN	FKBP8	ARHGAP30
RBP4			SEMA4F	UNC79	KCNAB2
PLPPR5			LZTS3	PCTP	SSBP3
PCDHB8			PRODH	SRRM4	STAM
PABPC5			RUNX2	FENDRR	PKIG
RAB3B			KCTD11	NKAIN2	ABHD13
ECT2L			PCDHGA6	GTPBP2	AL132989.2
CHST8			BRSK2	MIR573	FYTTD1
EEF1AKMT1			ITM2B	CNTNAP5	GSTM4
PCDHGB4			MPI	MYH15	PRKAR1B
WNT16			SENP7	LAMA4	ZBTB11-AS1
FAM122C			EPS8L2	FCGR1CP	MAFB
NUDT22			CTR9	ADAM19	ARHGEF26
NBPF9			UCHL3	KRT7	XAB2
DTHD1			PGAP3	CEBPB	ARMCX4
QPCT			RBM7	PCDH17	MIB2
MORN4			PROCA1	KATNAL1	CLIC3
BTN2A2			STING1	ASGR2	HIKESHI
SIAH2			ZNF704	KIFC3	ZRSR2
C16orf71			CCDC17	C1R	LRRK2
CHRNA2			DEGS2	LINC01285	HADHA
RCCD1			FBXO38	COL4A1	OR4D1
FAM124B			SLC11A2	KLF14	EPS15L1
SHISAL1			DDX10	LRRC3B	ARID4A
DUSP8P3			CDV3	ARHGAP28	CCDC121
CIB2			SCAF11	SRGAP1	SEC22C
ZNF485			LOC101928896	NFIA-AS2	LINC01052
ITGA2B			CCDC82	SAMD5	FKBP1A
KHDRBS2			ENO3	RNU4-38P	CBFB
SLC10A7			SNORD17	DOCK8-AS1	HSPB11
POP7			LIG1	KCNH5	TMEM260
NEUROG1			VEZF1	RN7SL834P	PRKCA
CCDC24			CDYL2	FLG-AS1	TMED5
PUS3			ZNF365	LOC388282	CASP8AP2
SCARA5			MAP3K20	LINC02861	ZNF83
ARSK			KIF11	NOVA1	POC5
REXO5			GPR141BP	TUBBP1	DCTN4
PHF5A			PPP6R2	ARHGAP42	MOB4
OVGP1			CFAP157	TNFSF4	CD300H
CHCHD1			PRKCI	SRCIN1	TSNAX
JRK			KIF20B	SPSB1	STON1
MCM2			KRT8P44	FAM81B	PPP1R12A
ISM1			PNMA6A	PCDHB1	MAX
GPR12			NEK6	GREM1	CLDN5
ISG20L2			HDX	ASB4	CROT
PCDHB7			POLR3D	LY6E	CRK
KLHL17			FOXN2	IL6R-AS1	FRMD3
CCDC168			MIR3677	USH2A	ANXA2
ALKBH4			LINC00161	ENPP6	CSGALNACT2
LHFPL1			SWAP70	RNF11	DCAF7
RASD2			GPLD1	H4C2	C7orf26
SSC4D			EYA3	SELENOP	FAM227B
FAM184B			KIAA1671-AS1	PSMC3IP	AHNAK
SAYSD1			MTMR7	PAX4	GZMB
PEX7			ADARB1	CATSPERD	DYNC1LI1
GGH			ZNF460	THSD4	TPST2
CES3			ATXN7L2	DOK6	CARD10
CXorf40B			PSD	IGHV3-19	CENPP
TM4SF18			GPRC5D	UBALD2	PCGF5
GOLGA7B			IGHG2	MYOM3	AC139769.1
PRR3			ACKR2	HMGA2	PPM1B
MORN5			L3MBTL1	THSD7B	SEPTIN7P6
C21orf62			BRAP	SEMA3E	ZNF41
SLC35F2			SH2D3A	SLC17A7	SNAP23
TFAP2B			USP20	CCDC34	AC020895.1
RAB26			RPA2	OASL	TOP2B
SPATC1L			IFT22	IGFBP2	RDH11
MSRB1			ABRAXAS2	CACNG5	PANX1
POLR1C			AKT1	ITIH6	AL596214.1
HILPDA			KIF5B	ADAMTS9	BCKDK
PLA2G15			PRR5L	FKBP1B	USP12-AS2
ZNF772			DDX11	KHDC1	GNAI3
SOCS2			MTM1	DRAM1	CCP110
GALK1			RNF138	AVPR1B	EEF2
MMACHC			DHFR2	LINC02826	TGFB1
PRIMA1			TNXB	CHST3	BROX
AGBL4			C2CD2L	LOC729870	NPPA
SRD5A1			COL24A1	SELL	LINC01134
ADGRG4			POLD3	LRRTM4	AL109918.1
IFI35			RAB40B	COBL	FAM168B
DGKK			COL7A1	C3orf14	LRRCC1
F2R			FBXW4P1	KCNT2	CYTH3
CPSF4			PHYKPL	COL17A1	PRPSAP1
BMP2			SRPK3	BRIP1	AL355075.5
AMER3			LOC100288771	FAM186A	SON
SLC2A9			KLF2	F5	C18orf32
DEDD			ZNF334	CNTNAP3B	LMAN2
CTXN1			SHCBP1	IGHJ4	HYAL2
LCT			QKI	DPCD	CARD9
CISD2			FMN1	AMER3	INAFM1
EXOSC4			HTR6	LINC02668	NAA40
CCDC177			LLGL1	SPAG6	GPR18
ZWINT			IFFO1	ST8SIA5	ZNF468
SLC46A1			ZNF202	GJC1	FANCF
ZC3H8			PAOX	FNDC1	AL353708.3
CCL2			LRRN1	NUPR1	DDX58
TMEM119			CCR9	ADAMTS9-AS2	DNASE1L3
ACTC1			SNX13	LINC01643	AL360093.1
AP1G2			ZFP36L1	MORN2	COL4A1
ZDHHC12			OSBPL10-AS1	PLIN2	CDC27
STAG3L4			PAXX	AGMO	FAM189B
AGAP9			TOR2A	RN7SL1	AC012020.1
IL1RL1			C9orf72	LOC158434	HINT3
POC1A			LOC100129573	FAM151B	LINC02401
RFNG			RPS10P5	NPDC1	ATAD2B
DLL3			DCAF8	TRPM1	RELA
AGBL1			ALKBH7	ERBB4	TBC1D5
LGALSL			WRAP53	ALX4	GUCD1
LRFN2			MINDY3	SEMA3F-AS1	MSANTD3-TMEFF1
BIN2			IFNG	LRRC4C	AL031599.1
DCAF4			CACTIN	RAB3B	BUD31
ZNF79			LSM4	DPYSL3	CCDC146
RASL10A			RBMS3	C1GALT1C1	AC136624.3
CNPY4			PIK3R5	IFI44	STRAP
GLIPR1			ELOVL5	LINC02840	AC020658.2
CNOT6LP1			LOC102724023	SHOX	SRSF5
MRPL11			GPR15	SCAMP5	PRDM15
DNMT3B			PRICKLE2	CALHM3	SPCS1
PINLYP			PNISR	LINC01630	IGF2BP2
SSTR1			PDZD7	ASPG	ARPC3
CDC42EP3			EMC9	HECW1	NADK
TOE1			ZNF148	ELAVL4	ANK1
UMAD1			PLXNA2	PLA2G12A	PTPN11
ZNF581			RNU6-341P	SLIT2	GNAZ
BCL6B			LOC645967	MPDZ	LGMN
LHFPL4			SLC45A1	H2AC4	ZMYND11
LRIT1			DXO	TMEM38A	CMTM2
KRTAP3-3			FILIP1	SEPTIN3	DUOXA1
FAM84A			DNAJB13	TYRO3	COPS2
FAM163B			RNF121	LINC01568	CEMIP
PF4			TARDBP	LINC01304	ZNF385D
NT5M			LOC729732	ECT2	ARL6IP5
ENSAP2			ARFGAP1	VWA5A	NLRC5
TMEM198			ANKLE2	IGFALS	C4orf3
HTR1B			EXOC5	RPSAP48	TRIB2
NOCT			ZCCHC18	TRIB1	AL139234.1
FAM167A			MIB2	CABP5	AL158206.1
COL26A1			LARGE2	IGKV2D-26	ACTR3
FCN1			TCERG1	KRT13	AP001437.2
FCN3			H1-0	LINC01015	CXXC4
GLRA2			CD58	ABCA8	SMC4
NRARP			ZNF860	GABBR2	SELENOI
PRKN			NUDT9	AOX2P	HNRNPF
NUDT2			GJB3	LOC284930	ESYT1
ZNF839			FLRT1	PKN2-AS1	GNAQP1
C11orf42			FRS2	FAT3	MAN1A2
ADCK5			TLK2	TENM3	TMBIM6
CENPV			ESCO1	REXO5	OTUD3
TP53RK			AFTPH-DT	ASIC4	ZNF211
NDUFC2			RPL36AP45	FAT1	WASHC4
THAP11			BTBD1	CHRD	AC010327.2
LAMB4			ACAP1	IFNGR2	NCKIPSD
FOLR1			TTC30B	CCNA1	ZWILCH
CLVS1			ZNF766	SUSD1	MT-TC
AC019097.1			C1QTNF12	LIPG	AC127070.2
GORAB			NIPA2	CPT1A	IGHV1-3
MROH2A			SNHG5	ANKRD33B	AC096642.2
RASL11A			JMJD4	TIMP4	RSL1D1
RAC2			PLEKHG4	ITIH5	JKAMP
NXPH4			DDX20P1	OSBPL6	GZMA
SERP2			IKZF5	LURAP1L	MYO1G
BYSL			MADD	TLCD3B	C16orf54
SYNDIG1L			KIAA1586	ARGFX	CDKN2C
STYX			LEPROTL1	LINC02389	NAP1L5
PPP1R17			C11orf58	CD14	RAB1B
RHNO1			SPRTN	RDM1	TIMMDC1
CACNG2			CDC42BPG	IL1R2	UBE2F
FRAT1			BRCC3	BVES	NMNAT3
FOXB1			RPS12P20	MAMDC2-AS1	FAM157C
FZD9			SDCCAG8	IDH1-AS1	PPBPP1
PPIAP29			C20orf173	NR2F1-AS1	USP20
FZD8			REV3L	TGM4	TRAPPC8
C2orf68			CELF1	TSPAN5	AP002813.1
LRTM2			ARL16	LOC105374524	SPPL3
TMEM223			YES1	USH1G	NRM
GID4			AP2A2	DMBT1L1	SAPCD2
HMBS			TMEM132E	MUC16	WDR41
RAB20			CCR6	CCL7	AC009093.8
C7orf61			CSPG4P10	PRKD1	CA11
CCK			ANKRD52	STAB1	ZNF34
FAM117A			CPSF2	LGALSL	WEE2-AS1
ZIC5			CLN6	LINC01484	TMEM203
GDPD3			ADD3	JDP2	AL133485.3
HRH2			VTA1	DCLK1	MAN2A1
SIGLEC8			ZNF786	TMDD1	ALG10
DNAL4			SNRPN	ADAMTS19	IRAK4
C1orf115			NPAP1P4	TLCD4	SLC2A6
RAB39B			PANX1	DPF1	IL6R
LRRC71			DNAH3	HOMER2	AC009403.1
GCK			HES1	HORMAD1	CD40
CCNE1			CUL2	GABRG2	OTULINL
MYOT			RBM14-RBM4	RMST	AC026271.1
NINJ2			MFSD9	MTND5P11	VN1R1
USHBP1			NRIP2	ANO6	ZNF33B
HHEX			ARHGEF18	CDC14B	NXPH3
RIMS4			STK11IP	DYNC1I1	WARS2-AS1
C5orf49			TM9SF3	ITIH3	TMEM104
ZFP82			TEX52	CPB2-AS1	ERC2
GPR20			RN7SL351P	LOC105374802	SUCNR1
SOX21			IGHV2-5	NFIX	ZC3H3
FOXD2			ITGAL	OR2M3	GRAMD1A
NKAPL			PPP4R3A	SHISA7	SERPINB9
HIST1H3I			ERCC6L2	SNORD11	SNRPD3
PCDHB6			LINC00612	MYH7	CAPN7
PRRG2			CLEC5A	ABCC3	SMC2-AS1
ZNF683			CBFB	CYP51A1	HADH
KCNV2			TMEM41B	LGALS3	CYP4A22-AS1
CCNF			FBXL3	KLHDC7A	CATSPERB
DCST2			LOC646665	VGLL3	MXD4
FAM229A			TOR1AIP1	GPR179	SEPTIN7P2
MFAP2			ZNF767P	CDH7	FTX
MTHFS			SLC12A4	PHF21B	MSL2
ETHE1			SLC25A42	CDH5	DENND10
THG1L			IGHV3-73	LAMA1	GGA1
PDIK1L			EOLA2	LOC101927661	LINC02140
PTCD2			RASA3	PITX1	NEK7
GFER			H2BC15	MXRA5	AC091965.4
ZNF385B			KLHL33	CCR10	AP000646.1
KLHL34			ZNF711	OR5A2	ARHGEF26-AS1
RCC1			CBR4	TMEM98	IGHD
ZNF319			ADAL	FAM71D	NSUN6
NTN3			CLDND1	RD3L	SPX
AC112777.1			MTND1P11	KCNG2	AC006305.2
ASB7			TXK	RNF24	SSR2
MPPED1			ILDR1	FRMPD4	AC016074.2
HAMP			LYPLA1	ABCC9	AURKAIP1
CORO2A			MIR6793	PLIN4	H1-0
RGR			ZNHIT6	KCNIP3	SNHG20
CDKN2AIPNL			LOC101927151	C3orf70	SMNDC1
GALNTL6			PCIF1	DIPK1B	GALNT10
MS4A7			CACNA2D2	PRR15	RTL8C
MKRN3			ANKHD1	OGDHL	IFNAR1
GAB3			CWC27	GCKR	KLHL24
IL15RA			RPL3P6	ANKS4B	ELMOD3
VSTM2B			HOXA3	LINC00461	HTATIP2
DDIT4L			PCBP4	KCND1	KMO
PSENEN			ELMOD2	MIR3976HG	PURA
PWP2			NPM1P25	TSPO2	RHOT1
DYDC2			KMT5B	ARG1	FLII
ARL16			GPR160	LINC00320	IFI16
SLC16A5			SMARCAD1	PTGFR	AP2B1
ZSCAN1			PLCG1	STAC	KBTBD4
LRRTM1			ZNF808	KY	GNL3L
PGBD4			OBSCN	SLC25A10	RNF6
NPEPL1			A2M-AS1	LINC02363	ARHGAP5-AS1
GRAMD2A			ATP23	NRN1	AC068473.5
IKBKE			DNAJB4	STC2	TECTA
MAFB			NMRAL1	NDUFV2	MT-TI
PLA2G5			CTBS	DUOX2	SNX29
WRAP53			ZNF714	NRXN1	NT5M
PRSS56			C11orf49	AQP2	POLR2J4
CABP4			CITED4	CDKN2B-AS1	TMEM45A
NLRP6			RPS15A	TEX9	ZBTB45
SRGAP2D			SNAPC3	SCN10A	ADAP2
ADGRG5			IGLC5	LINC02552	COG6
BFSP1			PCSK1N	SORD2P	PNOC
SSTR2			RNU6-817P	SLC44A1	TMSB15A
C5orf38			STK24	MCEMP1	NMRK1
ST8SIA5			FGFR1OP2	CACNB3	TRIP12
KCNE5			BHLHE41	POTEE	CEP290
PRLHR			ANKRD36BP2	CBLN2	HNRNPA1
TDRD5			IFT74	COL4A6	SHARPIN
SNX10			LBHD1	ADAMTS20	TPT1
EMC8			PAPOLA	PTGES3L	ITPR1
POSTN			ACER1	CNTF	VDAC2
ESPNP			RPS21	SCN7A	ORAI2
PENK			HEY1	WASH7P	TMEM14B
EAF1			MINDY2	CD177	G6PD
DAPL1			UBR3	TRDN	SMIM36
RPP25			KCNK17	ZNF215	ING4
UBAP1L			WDR55	NOSTRIN	FTH1P8
GTF2H5			LMBRD2	HNF1A-AS1	AC006116.9
FOXD4L1			CCDC120	EYA2	AC092999.1
OR1I1			ADAMTS6	SH2D5	MBD1
SIX1			SS18	EXOC3L2	OPHN1
LAG3			AMMECR1	ENKUR	TSC22D3
HIST1H4I			ARHGEF37	RNF182	COPB1
SSUH2			NUDT2	FHOD3	MRPL20-AS1
OXTR			LOC100533629	PRRG4	BUD13
ZNF575			TMEM141	MYO5B	ING3
ESR1			ODF2L	CT69	PIBF1
GPC3			SRP72	GPC6	PTPRS
SLC35G6			TRAPPC14	MAS1	THAP5
LILRA6			IER3	GABRR2	S1PR5
VEGFD			MOB4	LINC01833	HCK
PRRG3			NFU1	TSPAN11	FPGT
NXPH3			FLJ46284	CDH13	MECP2
C17orf97			DCLK2	LINC00578	AL591686.1
IQCC			RN7SL174P	POLR3G	H2AC13
ACTN3			VAPA	GAS6-DT	CORO1B
FAM78A			BCLAF1	NALCN	AC068025.1
OR7A5			PLIN1	NEB	SH2D3C
RPTN			FCHSD1	SLC22A6	TM2D3
MPV17L2			ELAPOR2	LINC01445	TM9SF4
GRID2IP			FGFR1	CDH18	AC055876.4
ABCD1			CACNB1	NES	TMEM250
CDK20			ING3	H2BC20P	FHL1
CD3EAP			ACD	MEIS1-AS2	NAP1L4P3
			TPM3P9	PRR27	ARL4C
TIGD5			SNRPB2	IGLV1-50	NUDT19
SIX5			TTK	BCAN	KDM4B
ZNF804A			TAB2	CHST6	AC092155.1
FSCN2			NDUFAF1	MYCN	MPHOSPH9
IQGAP3			RPL13P4	HCN4	SUDS3
CYP2S1			ITSN1	SERTAD4	ZNF227
CALHM2			RNU6-418P	ABO	HDGF
GTSE1			CLUH	DNMT3B	DENND11
ZP1			WDR4	SYT12	KLF10
GON7			HRH1	FOXB1	BLZF1
WNT4			HDAC5	CEACAM22P	SRSF10
SPATA31C2			DSC1	MACIR	ILRUN
RAB37			RFTN2	RSPH9	C5orf51
ZNF821			SGF29	TMEM17	L3MBTL2
MMP9			CASP3	EPB41L4B	ZNF271P
BEST4			NEK7	LETR1	AKR1C2
KIAA1210			CCDC174	ADAMTS12	AL162582.1
C9orf43			MTND4P12	ATP8B5P	AC020634.2
STC2			GPCPD1	LOC101929653	UBB
GNGT2			C8G	PAQR9	VPS13A
MAB21L1			XPOT	INKA1	AC010201.3
SLC22A18			RBMXL1	ADAM9	FAM8A1
SLC18A1			TXNRD1	CH25H	GABRD
NPR3			PHB2	WNT9A	JAK2
KRT15			TRIM3	CARMIL3	TRPC6
BTBD17			MIR4451	CPXM1	WBP11
PRMT8			NUTM2D	LINC02347	PSMC5
SPATA2L			ADAMTS7P3	DNAJC12	AC090409.1
CISH			KCNMB3	AQP4-AS1	SACM1L
FAM155B			VPS4A	CYP27C1	AC113414.1
SLC1A6			SCARNA6	MOBP	DDX41
AQP3			TMEM184C	TRIM10	TMSB4XP8
CCIN			GABPB1	A2ML1	CETN3
GRK1			SMARCD1	CNBD2	DNAAF3
TPH1			CD8A	GUCY1A1	AL445248.1
RESP18			TIMP3	RP1	YIF1B
SIX4			FCER1G	CD27-AS1	SERPINB8
CACNG3			TIMM23	CCDC33	HIPK2
PNPLA5			FTCD	FCRL5	TRHR
MCHR1			SFRP2	LINC00343	AC092542.1
TRPC7			FUT7	NOS1	PLSCR1
TMEM121			EIF4E	FBXL7	ACRBP
FP565260.6			BNIP3P8	VEGFC	LINC02018
PAK5			ITGA4	SLC6A19	RPL21
MYOC			PUS7	IL22	LINC01182
CLCNKA			MYL6B	GPR173	VEZT
PNPLA3			CHMP2A	TIMP1	TPMT
ETV3L			AKAP9	DCX	FAM187B
RELL2			UBN2	GRK4	IQCE
PCOLCE2			CKAP2L	WASF3	AC004921.2
			NAP1L3	H4C6	MCUR1
			DENR	MYH4	CCDC88C
			NCF1C	C1orf167	POLR2C
			DDX21	PROSER2-AS1	AL590233.1
			MUC6	GYG2	MLH3
			PCYT2	CDH11	CAMTA2
			NUSAP1	PTPRQ	LCP1
			TM2D3	TDRP	CALR
			ERBB2	LINC01255	ENTPD4
			PBRM1	S100A11	DENND2C
			PEX16	C10orf71	HECTD4
			DDX56	IMPA2	NIBAN3
			CYB561A3	SHE	AC097382.3
			PSMD12	TALDO1	GUF1
			ATF7IP	KCNJ6	SYF2
			PEG13	LINC01485	LDHB
			LOC155060	LINC01533	ATXN7L3
			AARS2	RN7SL288P	MEPCE
			SMPD4BP	IGHV3-41	PHTF2
			SENP6	LINC00691	AC096992.1
			HERC2P9	PABPN1L	EIF5A
			HAUS6	ARHGEF26-AS1	RALY
			DOC2A	COL2A1	SP140
			KIF4A	LOC105370969	KRT8P12
			ANKRD10	IGHV3OR16-17	USP6
			MIR5587	IGFN1	PABPC1
			LRRC43	IGLL1	AL136531.2
			CLHC1	LINC01567	HMGA1
			IDH3A	KIF24	DNAJB12
			ENTPD4	TRPM3	UBE2HP1
			NEDD1	KISS1R	METTL9
			FAAP100	TJP2	NREP
			GOLGA8R	PRKAR1B	TYMP
			IGLV3-27	PAX6	DCAF11
			MTND2P40	EFCAB2	PDE1A
			BTBD10	AGPAT2	TTC3
			LRRCC1	LINC01333	SDHC
			UBR4	STX1A	DAPK2
			SNORD15B	ROR1-AS1	ZNF205
			LINC01237	PRLHR	STYX
			ASPM	LINC01859	AC123912.4
			PPIAP10	GRID2	LGALS3
			ANO9	CPA1	AP000866.5
			GOPC	LINC02418	KDM2A
			GCN1	SHANK3	UBXN2A
			RN7SL471P	VWA5B1	DNAH10
			DHRS12	ANXA8	IL10RA
			C5orf24	SMIM23	NUCB1
			TSPAN32	TRIM67	SETD2
			SEMA4G	SHISA6	ARMC8
			BOP1	NUGGC	PSAP
			GPN2	ABCB11	SDCBP2
			HSF1	H2BC19P	ELMOD2
			TRIP11	DDR2	SIRT3
			PLEKHB1	MSRB2	ATXN7L3B
			CRYBG3	ERICH3	FTH1P16
			CD99P1	TRIML2	MIR4435-2HG
			ZNF417	P2RY1	H2BC20P
			COL4A4	LINC00472	EIF3M
			BCAP29	PSG1	NBAS
			TRIM17	LBX2	DCTD
			SPRY2	PDE3A	FKBP1B
			VPS4B	LOC157273	OVCH1
			FHIP1B	LOC101929128	RUSC1
			ARL5A	MIR3681HG	H2BC3
			LOC102724594	NT5C3AP1	HMGN1P36
			NET1	NEMP2-DT	SLC18A2
			VAMP4	RGS22	CUX1
			CTDSP1	CEBPB-AS1	YTHDF2
			SLAIN2	MX1	RASSF1
			IGHV3-15	OR10H1	RFX5
			FPGT	ADCY10	ADGRE1
			ZDHHC16	PTPRG-AS1	AC005050.1
			ECHDC2	LOC101928254	SLC48A1
			AXIN2	SLC18A2	GAPDH
			RNU6-1062P	GHRHR	RP2
			GTF3C2	FRMD4A	FAM24B
			KCTD10	TIMP3	TUSC2
			EHMT2	SPATA17	AC132153.1
			FAH	KLHL30	AC010307.2
			MYO5C	LAMP5	PTPN12
			CCDC181	SEC14L4	DUS3L
			DCHS1	CLVS2	B3GNT2
			POGLUT2	NPC1L1	AC074131.1
			JAK3	MLNR	GUSB
			C5orf58	RAB13	EXOC6
			SYNJ2BP	NQO1	AUP1
			H2BC5	C11orf87	ZNF876P
			ZNF146	TTLL6	ZNF433-AS1
			CCP110	ILDR2	AC147067.1
			RN7SKP50	GALNT7-DT	WDR35
			TBC1D15	MROH2A	GDPD1
			SNORA46	GABRP	ARL14EP
			PARK7P1	TRPC2	OR2M3
			PLEKHA7	GHR	AFF1
			FAM78A	GALNT18	AL139815.1
			IGHV1-24	FCGR1B	ARHGAP27
			UBA6	CRTAC1	LINC00200
			SMIM7	PCSK9	MAP3K1
			FAM133B	ZFHX2	MARCHF2
			MPO	MUC5B	RPS6KA1
			H1-5	EMP2	MTATP8P1
			RBMS1	PNLIPRP1	RAP2A
			ZNF611	HOXB7	RET
			CHADL	WT1	TNRC6B
			TCAIM	IGSF21	AL035412.1
			GPR20	FAM189A2	SNX6
			NOL8	CDCP1	ETAA1
			PIWIL2	LRRC2	ARMT1
			IL4I1	TDRG1	PHF20
			IFRD1	ESRRG	TMEM40
			CNN3	ROS1	PIGS
			FAM98B	PCDHA9	HHEX
			PMPCA	SMIM10	AC022168.1
			IGHE	DUX4L18	GGT1
			IGHV4-61	LOC102724434	CABP5
			RNU6-1280P	HTR4	CLEC1B
			MAL	STK33	ST8SIA4
			INPP1	SIGLEC1	MFSD14C
			SURF1	IGLC7	OR7E94P
			MTND1P8	ANKRD40CL	SNCA-AS1
			WASHC4	C2orf66	C5orf15
			DDX52	RAPGEF5	AFAP1
			RPL11P1	TEX41	NFYC
			GHRLOS	LYVE1	PRKAR2B
			SCAF8	SCIN	AL022329.1
			SCAPER	FREM1	PGBD4P8
			NUTM2B-AS1	MYT1L	WAPL
			RNY1P5	NECTIN2	ZNF260
			CEP112	KNSTRN	DACH1
			RAB7A	ZNF676	AF127577.4
			PIK3CB	HESX1	CSPP1
[truncated: 3,167 more rows]

## Sheet: Table 3
HUBGENES
SYMBOL	ENSEMBL
ACTB	ENSG00000075624
AKT1	ENSG00000142208
ALB	ENSG00000163631
BDNF	ENSG00000176697
CAV1	ENSG00000105974
CD4	ENSG00000010610
CDC42	ENSG00000070831
CDH1	ENSG00000039068
DLG4	ENSG00000132535
EGF	ENSG00000138798
EGFR	ENSG00000146648
FN1	ENSG00000115414
GAPDH	ENSG00000111640
GFAP	ENSG00000131095
GNB1	ENSG00000078369
HSPA8	ENSG00000109971
INS	ENSG00000254647
ITGA2B	ENSG00000005961
ITGB1	ENSG00000150093
MAPK8	ENSG00000107643
PSMD2	ENSG00000175166
RBX1	ENSG00000100387
RUNX2	ENSG00000124813
SRC	ENSG00000197122
TP53	ENSG00000141510
VAMP2	ENSG00000220205

## Sheet: Table 4
COMMON GENE ONTOLOGY TERMS
Category	Term	Count	%	PValue	Genes	List Total	Pop Hits	Pop Total	Fold Enrichment	Bonferroni	Benjamini	FDR
BP	regulation of cyclin-dependent protein serine/threonine kinase activity	19	0.292218	0.0772313	ENSG00000129355, ENSG00000123080, ENSG00000197299, ENSG00000105219, ENSG00000134057, ENSG00000152669, ENSG00000197019, ENSG00000158402, ENSG00000157456, ENSG00000133101, ENSG00000175305, ENSG00000162063, ENSG00000164045, ENSG00000147889, ENSG00000100526, ENSG00000105173, ENSG00000145386, ENSG00000127564, ENSG00000094804	4715	53	19256	1.46407	1	1	0.993929
BP	G2/M transition of mitotic cell cycle	25	0.384497	0.00561486	ENSG00000174672, ENSG00000149474, ENSG00000134057, ENSG00000170312, ENSG00000158402, ENSG00000006611, ENSG00000166851, ENSG00000160014, ENSG00000185630, ENSG00000087586, ENSG00000149554, ENSG00000089685, ENSG00000127564, ENSG00000182325, ENSG00000107872, ENSG00000165304, ENSG00000111907, ENSG00000132688, ENSG00000285442, ENSG00000127452, ENSG00000111206, ENSG00000122966, ENSG00000164045, ENSG0000…	4715	60	19256	1.70166	1	0.318963	0.316988
BP	mitotic cell cycle	53	0.815134	0.00584194	ENSG00000262634, ENSG00000137822, ENSG00000152669, ENSG00000177602, ENSG00000167325, ENSG00000117650, ENSG00000118513, ENSG00000137100, ENSG00000154839, ENSG00000121481, ENSG00000232421, ENSG00000094804, ENSG00000163808, ENSG00000175470, ENSG00000261456, ENSG00000156970, ENSG00000196230, ENSG00000182628, ENSG00000140945, ENSG00000173213, ENSG00000117724, ENSG00000138160, ENSG00000088325, ENSG0000…	4715	154	19256	1.40553	1	0.327683	0.325654
BP	ossification	30	0.461396	0.0289828	ENSG00000054938, ENSG00000140937, ENSG00000060718, ENSG00000116985, ENSG00000263761, ENSG00000196923, ENSG00000101938, ENSG00000146648, ENSG00000188763, ENSG00000100985, ENSG00000162733, ENSG00000122691, ENSG00000141655, ENSG00000105472, ENSG00000012223, ENSG00000107821, ENSG00000152591, ENSG00000159167, ENSG00000105929, ENSG00000118785, ENSG00000112293, ENSG00000113140, ENSG00000143369, ENSG0000…	4715	85	19256	1.44141	1	0.814782	0.809737
BP	angiogenesis	82	1.26115	0.00342736	ENSG00000172270, ENSG00000074842, ENSG00000182718, ENSG00000113578, ENSG00000171388, ENSG00000174697, ENSG00000005108, ENSG00000156427, ENSG00000139567, ENSG00000138798, ENSG00000263761, ENSG00000135048, ENSG00000171812, ENSG00000143995, ENSG00000079385, ENSG00000136011, ENSG00000125968, ENSG00000285390, ENSG00000130508, ENSG00000255346, ENSG00000087245, ENSG00000177283, ENSG00000184304, ENSG0000…	4715	252	19256	1.32892	1	0.234929	0.233475
BP	in utero embryonic development	62	0.953553	0.091822	ENSG00000153233, ENSG00000049449, ENSG00000160801, ENSG00000107779, ENSG00000074047, ENSG00000198026, ENSG00000142182, ENSG00000139567, ENSG00000197616, ENSG00000188064, ENSG00000125845, ENSG00000183691, ENSG00000156140, ENSG00000100024, ENSG00000165506, ENSG00000122691, ENSG00000169946, ENSG00000103241, ENSG00000175592, ENSG00000136944, ENSG00000160932, ENSG00000278032, ENSG00000171310, ENSG0000…	4715	213	19256	1.18877	1	1	0.993929
BP	placenta development	15	0.230698	0.07424	ENSG00000129173, ENSG00000142182, ENSG00000135100, ENSG00000174697, ENSG00000162063, ENSG00000132170, ENSG00000185231, ENSG00000086696, ENSG00000165891, ENSG00000169398, ENSG00000135074, ENSG00000100601, ENSG00000166033, ENSG00000105672, ENSG00000214274	4715	39	19256	1.57076	1	1	0.993929
BP	regulation of protein phosphorylation	20	0.307598	0.0510118	ENSG00000179776, ENSG00000145491, ENSG00000284096, ENSG00000188191, ENSG00000196664, ENSG00000115414, ENSG00000198835, ENSG00000005249, ENSG00000170820, ENSG00000110880, ENSG00000152214, ENSG00000051180, ENSG00000118137, ENSG00000113083, ENSG00000169398, ENSG00000254087, ENSG00000168959, ENSG00000106462, ENSG00000017427, ENSG00000106211, ENSG00000127445	4715	54	19256	1.51259	1	1	0.993929
BP	regulation of heart rate	14	0.215318	0.0653061	ENSG00000092054, ENSG00000149295, ENSG00000164180, ENSG00000198626, ENSG00000116016, ENSG00000138622, ENSG00000112276, ENSG00000197616, ENSG00000136160, ENSG00000151617, ENSG00000130528, ENSG00000160014, ENSG00000145362, ENSG00000185313	4715	35	19256	1.63359	1	1	0.993929
BP	skeletal muscle contraction	14	0.215318	0.0131661	ENSG00000092054, ENSG00000135902, ENSG00000105048, ENSG00000101470, ENSG00000129991, ENSG00000105357, ENSG00000198771, ENSG00000170175, ENSG00000133020, ENSG00000141750, ENSG00000167476, ENSG00000185482, ENSG00000159173, ENSG00000283946, ENSG00000144681	4715	29	19256	1.97158	1	0.544973	0.541598
BP	planar cell polarity pathway involved in axis elongation	5	0.0768994	0.0144296	ENSG00000104332, ENSG00000114251, ENSG00000085741, ENSG00000187391, ENSG00000145423	4715	5	19256	4.08399	1	0.571425	0.567887
BP	proteolysis	119	1.83021	0.0231254	ENSG00000162949, ENSG00000235696, ENSG00000114902, ENSG00000163638, ENSG00000178297, ENSG00000145808, ENSG00000135047, ENSG00000138316, ENSG00000172232, ENSG00000153558, ENSG00000073670, ENSG00000064601, ENSG00000137225, ENSG00000187054, ENSG00000278624, ENSG00000172901, ENSG00000157193, ENSG00000205403, ENSG00000100985, ENSG00000277131, ENSG00000183378, ENSG00000275594, ENSG00000085265, ENSG0000…	4715	409	19256	1.18825	1	0.729276	0.724761
BP	fatty acid beta-oxidation	18	0.276838	0.0591992	ENSG00000100294, ENSG00000075239, ENSG00000174697, ENSG00000112357, ENSG00000138796, ENSG00000113790, ENSG00000140284, ENSG00000169169, ENSG00000157184, ENSG00000136010, ENSG00000120437, ENSG00000110090, ENSG00000101986, ENSG00000153093, ENSG00000167969, ENSG00000122971, ENSG00000072506, ENSG00000168306	4715	48	19256	1.5315	1	1	0.993929
BP	triglyceride metabolic process	15	0.230698	0.0390825	ENSG00000130203, ENSG00000091583, ENSG00000236236, ENSG00000105974, ENSG00000130208, ENSG00000110243, ENSG00000229353, ENSG00000229341, ENSG00000169174, ENSG00000131482, ENSG00000158874, ENSG00000197208, ENSG00000229894, ENSG00000231608, ENSG00000168477, ENSG00000206258, ENSG00000110090, ENSG00000087237, ENSG00000103227, ENSG00000233323, ENSG00000233276, ENSG00000236221	4715	36	19256	1.70166	1	0.922604	0.916892
BP	glutathione metabolic process	18	0.276838	0.0490637	ENSG00000124194, ENSG00000151012, ENSG00000105755, ENSG00000178814, ENSG00000206394, ENSG00000138413, ENSG00000112782, ENSG00000226248, ENSG00000281748, ENSG00000163106, ENSG00000230685, ENSG00000223639, ENSG00000233276, ENSG00000015413, ENSG00000213719, ENSG00000226651, ENSG00000134201, ENSG00000132763, ENSG00000134202, ENSG00000168765, ENSG00000134184, ENSG00000226417, ENSG00000100577, ENSG0000…	4715	47	19256	1.56408	1	1	0.993929
BP	calcium ion transport	36	0.553676	0.00168729	ENSG00000133107, ENSG00000089060, ENSG00000105974, ENSG00000132911, ENSG00000198785, ENSG00000153956, ENSG00000198626, ENSG00000006116, ENSG00000148408, ENSG00000122679, ENSG00000198838, ENSG00000187513, ENSG00000163823, ENSG00000274348, ENSG00000075429, ENSG00000110218, ENSG00000072315, ENSG00000016490, ENSG00000132329, ENSG00000196296, ENSG00000173198, ENSG00000141837, ENSG00000118160, ENSG0000…	4715	90	19256	1.63359	0.999999	0.165455	0.164431
BP	anion transport	9	0.138419	0.050853	ENSG00000147606, ENSG00000112053, ENSG00000004939, ENSG00000179520, ENSG00000104888, ENSG00000091664, ENSG00000100300, ENSG00000146039, ENSG00000174502	4715	18	19256	2.04199	1	1	0.993929
BP	neurotransmitter transport	30	0.461396	1.38e-09	ENSG00000175003, ENSG00000104888, ENSG00000072041, ENSG00000151834, ENSG00000137860, ENSG00000003147, ENSG00000196517, ENSG00000122012, ENSG00000164638, ENSG00000106089, ENSG00000165646, ENSG00000101098, ENSG00000185518, ENSG00000130821, ENSG00000110436, ENSG00000112499, ENSG00000268089, ENSG00000197106, ENSG00000157103, ENSG00000115665, ENSG00000276996, ENSG00000145920, ENSG00000036565, ENSG0000…	4715	42	19256	2.91713	1.14e-05	8.15e-07	8.1e-07
BP	amino acid transport	16	0.246078	0.056618	ENSG00000003989, ENSG00000130876, ENSG00000013293, ENSG00000092068, ENSG00000115902, ENSG00000047597, ENSG00000017483, ENSG00000163817, ENSG00000072041, ENSG00000174358, ENSG00000197119, ENSG00000145832, ENSG00000112394, ENSG00000188338, ENSG00000123643, ENSG00000186335	4715	41	19256	1.59375	1	1	0.993929
BP	cellular calcium ion homeostasis	47	0.722855	4.58e-05	ENSG00000149295, ENSG00000089060, ENSG00000160801, ENSG00000132975, ENSG00000113739, ENSG00000144481, ENSG00000198626, ENSG00000169344, ENSG00000170927, ENSG00000277571, ENSG00000164418, ENSG00000130203, ENSG00000197561, ENSG00000118160, ENSG00000067842, ENSG00000159167, ENSG00000120519, ENSG00000129170, ENSG00000155886, ENSG00000276615, ENSG00000078401, ENSG00000145362, ENSG00000186439, ENSG0000…	4715	110	19256	1.74498	0.314059	0.00966551	0.00960567
BP	cellular zinc ion homeostasis	15	0.230698	0.0235283	ENSG00000196660, ENSG00000165915, ENSG00000148482, ENSG00000123191, ENSG00000205364, ENSG00000138821, ENSG00000198417, ENSG00000187193, ENSG00000139540, ENSG00000260549, ENSG00000205358, ENSG00000164756, ENSG00000125148, ENSG00000125144, ENSG00000169715	4715	34	19256	1.80176	1	0.729276	0.724761
BP	regulation of smooth muscle contraction	11	0.169179	0.00459081	ENSG00000117971, ENSG00000129991, ENSG00000150594, ENSG00000105974, ENSG00000132911, ENSG00000169252, ENSG00000080644, ENSG00000182674, ENSG00000181072, ENSG00000130176, ENSG00000018625	4715	18	19256	2.49577	1	0.276748	0.275034
BP	microtubule-based process	15	0.230698	0.0894533	ENSG00000101162, ENSG00000075218, ENSG00000261456, ENSG00000196230, ENSG00000176014, ENSG00000140859, ENSG00000173213, ENSG00000131462, ENSG00000264364, ENSG00000229684, ENSG00000224156, ENSG00000167553, ENSG00000137100, ENSG00000123416, ENSG00000100246, ENSG00000183311, ENSG00000183785, ENSG00000227739, ENSG00000232421, ENSG00000232575, ENSG00000251297, ENSG00000235067	4715	40	19256	1.5315	1	1	0.993929
BP	cell adhesion	220	3.38357	2.79e-15	ENSG00000151012, ENSG00000154529, ENSG00000172752, ENSG00000134115, ENSG00000243232, ENSG00000213949, ENSG00000273572, ENSG00000251664, ENSG00000282956, ENSG00000136099, ENSG00000155052, ENSG00000149972, ENSG00000101311, ENSG00000150394, ENSG00000150275, ENSG00000234096, ENSG00000135218, ENSG00000138722, ENSG00000081842, ENSG00000135451, ENSG00000046604, ENSG00000038427, ENSG00000253953, ENSG0000…	4715	557	19256	1.61306	2.29e-11	3.28e-12	3.26e-12
BP	signal transduction	372	5.72132	3.09e-05	ENSG00000282283, ENSG00000284340, ENSG00000181467, ENSG00000284460, ENSG00000104825, ENSG00000080644, ENSG00000135447, ENSG00000282046, ENSG00000132170, ENSG00000204435, ENSG00000124678, ENSG00000273575, ENSG00000109158, ENSG00000240654, ENSG00000268089, ENSG00000110492, ENSG00000276979, ENSG00000168143, ENSG00000145362, ENSG00000183763, ENSG00000146216, ENSG00000284562, ENSG00000284206, ENSG0000…	4715	1267	19256	1.19909	0.224622	0.00669	0.00665
BP	adenylate cyclase-inhibiting G-protein coupled receptor signaling pathway	27	0.415257	0.000197	ENSG00000178597, ENSG00000179546, ENSG00000174233, ENSG00000116329, ENSG00000166073, ENSG00000179603, ENSG00000171049, ENSG00000163485, ENSG00000082556, ENSG00000169860, ENSG00000186642, ENSG00000128266, ENSG00000150594, ENSG00000019169, ENSG00000128285, ENSG00000136928, ENSG00000196277, ENSG00000113389, ENSG00000170820, ENSG00000135312, ENSG00000248099, ENSG00000078401, ENSG00000151617, ENSG0000…	4715	55	19256	2.00487	0.80204	0.0317555	0.0315589
BP	chemical synaptic transmission	122	1.87635	4.25e-16	ENSG00000179546, ENSG00000170175, ENSG00000120903, ENSG00000080644, ENSG00000166073, ENSG00000171303, ENSG00000148408, ENSG00000117971, ENSG00000008056, ENSG00000101958, ENSG00000157193, ENSG00000082556, ENSG00000136099, ENSG00000187730, ENSG00000122012, ENSG00000149575, ENSG00000168539, ENSG00000182963, ENSG00000109158, ENSG00000134769, ENSG00000141837, ENSG00000196277, ENSG00000181195, ENSG0000…	4715	253	19256	1.96935	3.66e-12	5.83e-13	5.8e-13
BP	synaptic transmission, cholinergic	12	0.184559	0.0254979	ENSG00000133019, ENSG00000130203, ENSG00000180155, ENSG00000160716, ENSG00000170175, ENSG00000120903, ENSG00000080644, ENSG00000115665, ENSG00000117971, ENSG00000283946, ENSG00000169684, ENSG00000101204, ENSG00000181019	4715	25	19256	1.96031	1	0.729276	0.724761
BP	neuromuscular synaptic transmission	10	0.153799	0.0496847	ENSG00000134769, ENSG00000185482, ENSG00000283946, ENSG00000101306, ENSG00000179388, ENSG00000162065, ENSG00000109991, ENSG00000170175, ENSG00000070748, ENSG00000115665, ENSG00000168539	4715	21	19256	1.94476	1	1	0.993929
BP	multicellular organism development	75	1.15349	0.000868	ENSG00000163638, ENSG00000180210, ENSG00000154162, ENSG00000049883, ENSG00000113578, ENSG00000176678, ENSG00000081138, ENSG00000157554, ENSG00000196208, ENSG00000233718, ENSG00000144648, ENSG00000171617, ENSG00000029993, ENSG00000119969, ENSG00000122133, ENSG00000164778, ENSG00000149654, ENSG00000124678, ENSG00000120156, ENSG00000142149, ENSG00000143631, ENSG00000150394, ENSG00000183317, ENSG0000…	4715	217	19256	1.41152	0.999217	0.111372	0.110682
BP	spermatogenesis	126	1.93787	0.0713553	ENSG00000075975, ENSG00000134874, ENSG00000132972, ENSG00000174898, ENSG00000138039, ENSG00000163083, ENSG00000283802, ENSG00000100105, ENSG00000170608, ENSG00000124678, ENSG00000163923, ENSG00000188425, ENSG00000004809, ENSG00000143199, ENSG00000164972, ENSG00000164611, ENSG00000102230, ENSG00000285044, ENSG00000197483, ENSG00000077800, ENSG00000135454, ENSG00000169594, ENSG00000237649, ENSG0000…	4715	454	19256	1.13344	1	1	0.993929
BP	nervous system development	144	2.2147	2.24e-06	ENSG00000151892, ENSG00000129682, ENSG00000139767, ENSG00000136531, ENSG00000067798, ENSG00000176956, ENSG00000114346, ENSG00000073792, ENSG00000080644, ENSG00000154645, ENSG00000243232, ENSG00000119125, ENSG00000162670, ENSG00000164850, ENSG00000163485, ENSG00000251664, ENSG00000186487, ENSG00000171815, ENSG00000149575, ENSG00000168539, ENSG00000113805, ENSG00000081842, ENSG00000181072, ENSG0000…	4715	414	19256	1.42052	0.0183	0.000737	0.000733
BP	axonogenesis	30	0.461396	0.0517517	ENSG00000149295, ENSG00000016082, ENSG00000232280, ENSG00000174672, ENSG00000179542, ENSG00000144619, ENSG00000187094, ENSG00000197956, ENSG00000117632, ENSG00000224740, ENSG00000223654, ENSG00000105290, ENSG00000206379, ENSG00000167461, ENSG00000169067, ENSG00000230143, ENSG00000120332, ENSG00000181754, ENSG00000206480, ENSG00000197283, ENSG00000066032, ENSG00000131711, ENSG00000103260, ENSG0000…	4715	89	19256	1.37662	1	1	0.993929
BP	axon guidance	68	1.04583	0.000159	ENSG00000172270, ENSG00000151012, ENSG00000108947, ENSG00000105711, ENSG00000074047, ENSG00000134115, ENSG00000171587, ENSG00000185070, ENSG00000166159, ENSG00000145934, ENSG00000164690, ENSG00000184144, ENSG00000149972, ENSG00000183317, ENSG00000132821, ENSG00000001617, ENSG00000170381, ENSG00000012171, ENSG00000179915, ENSG00000117407, ENSG00000135333, ENSG00000170340, ENSG00000021645, ENSG0000…	4715	183	19256	1.51755	0.730801	0.0273375	0.0271683
BP	brain development	86	1.32267	0.00518767	ENSG00000170370, ENSG00000198026, ENSG00000078246, ENSG00000171303, ENSG00000284862, ENSG00000143995, ENSG00000079462, ENSG00000187498, ENSG00000188620, ENSG00000125968, ENSG00000149654, ENSG00000185630, ENSG00000149972, ENSG00000183454, ENSG00000080293, ENSG00000162433, ENSG00000150471, ENSG00000181754, ENSG00000176884, ENSG00000139618, ENSG00000161509, ENSG00000092621, ENSG00000152977, ENSG0000…	4715	270	19256	1.30083	1	0.303055	0.301179
BP	heart development	73	1.12273	0.00261918	ENSG00000184937, ENSG00000016082, ENSG00000137868, ENSG00000180176, ENSG00000074047, ENSG00000176678, ENSG00000134874, ENSG00000004975, ENSG00000139567, ENSG00000196923, ENSG00000148926, ENSG00000132170, ENSG00000125845, ENSG00000164690, ENSG00000185155, ENSG00000089225, ENSG00000121361, ENSG00000087245, ENSG00000120156, ENSG00000169946, ENSG00000274665, ENSG00000167646, ENSG00000103241, ENSG0000…	4715	218	19256	1.36757	1	0.203634	0.202373
BP	blood coagulation	42	0.645955	5.12e-06	ENSG00000109758, ENSG00000181104, ENSG00000180210, ENSG00000004939, ENSG00000149131, ENSG00000164171, ENSG00000158006, ENSG00000164690, ENSG00000135919, ENSG00000184500, ENSG00000169704, ENSG00000101076, ENSG00000085063, ENSG00000228090, ENSG00000135218, ENSG00000015285, ENSG00000074695, ENSG00000113889, ENSG00000138722, ENSG00000105825, ENSG00000204420, ENSG00000198734, ENSG00000117525, ENSG0000…	4715	88	19256	1.94918	0.0413	0.00145	0.00144
BP	visual perception	77	1.18425	0.000111	ENSG00000095464, ENSG00000180176, ENSG00000163914, ENSG00000288263, ENSG00000060718, ENSG00000175544, ENSG00000118231, ENSG00000263243, ENSG00000285434, ENSG00000138472, ENSG00000148604, ENSG00000112041, ENSG00000100987, ENSG00000281988, ENSG00000121207, ENSG00000164175, ENSG00000186765, ENSG00000105392, ENSG00000140522, ENSG00000182963, ENSG00000148204, ENSG00000198691, ENSG00000198570, ENSG0000…	4715	211	19256	1.49037	0.600293	0.0208403	0.0207112
BP	sensory perception of sound	56	0.861273	0.00262052	ENSG00000105357, ENSG00000180176, ENSG00000139767, ENSG00000060718, ENSG00000115155, ENSG00000152939, ENSG00000182040, ENSG00000151090, ENSG00000149972, ENSG00000126778, ENSG00000233276, ENSG00000104067, ENSG00000166833, ENSG00000112319, ENSG00000150275, ENSG00000213892, ENSG00000197121, ENSG00000196277, ENSG00000103888, ENSG00000139219, ENSG00000157388, ENSG00000274671, ENSG00000169994, ENSG0000…	4715	159	19256	1.43839	1	0.203634	0.202373
BP	cell proliferation	55	0.845894	0.087847	ENSG00000016082, ENSG00000160801, ENSG00000164171, ENSG00000173404, ENSG00000158402, ENSG00000156427, ENSG00000170577, ENSG00000148926, ENSG00000119801, ENSG00000117450, ENSG00000163041, ENSG00000152936, ENSG00000143355, ENSG00000101670, ENSG00000165304, ENSG00000154277, ENSG00000180660, ENSG00000129173, ENSG00000083307, ENSG00000171552, ENSG00000169679, ENSG00000125813, ENSG00000101349, ENSG0000…	4715	186	19256	1.20763	1	1	0.993929
BP	positive regulation of cell proliferation	152	2.33774	0.0532283	ENSG00000181104, ENSG00000016082, ENSG00000160801, ENSG00000110148, ENSG00000282046, ENSG00000197019, ENSG00000156427, ENSG00000138798, ENSG00000143995, ENSG00000233718, ENSG00000148926, ENSG00000164850, ENSG00000119888, ENSG00000102804, ENSG00000164690, ENSG00000141052, ENSG00000178690, ENSG00000105472, ENSG00000095739, ENSG00000175592, ENSG00000180660, ENSG00000105989, ENSG00000169594, ENSG0000…	4715	549	19256	1.13072	1	1	0.993929
BP	associative learning	14	0.215318	0.0653061	ENSG00000154146, ENSG00000149295, ENSG00000106236, ENSG00000160716, ENSG00000157103, ENSG00000171532, ENSG00000116147, ENSG00000189056, ENSG00000162374, ENSG00000161681, ENSG00000100600, ENSG00000186297, ENSG00000166963, ENSG00000162105	4715	35	19256	1.63359	1	1	0.993929
BP	male gonad development	37	0.569056	0.0403083	ENSG00000106268, ENSG00000184937, ENSG00000151892, ENSG00000136574, ENSG00000081479, ENSG00000136931, ENSG00000169083, ENSG00000138039, ENSG00000167325, ENSG00000100625, ENSG00000163041, ENSG00000100105, ENSG00000091831, ENSG00000162552, ENSG00000102145, ENSG00000143355, ENSG00000104332, ENSG00000130368, ENSG00000197461, ENSG00000253293, ENSG00000100290, ENSG00000176046, ENSG00000066279, ENSG0000…	4715	112	19256	1.34917	1	0.940564	0.934741
BP	response to xenobiotic stimulus	89	1.36881	1.86e-05	ENSG00000149295, ENSG00000214872, ENSG00000129562, ENSG00000006638, ENSG00000170370, ENSG00000197891, ENSG00000069535, ENSG00000136574, ENSG00000152669, ENSG00000164171, ENSG00000138796, ENSG00000120907, ENSG00000138039, ENSG00000171303, ENSG00000157193, ENSG00000157150, ENSG00000169344, ENSG00000021826, ENSG00000138075, ENSG00000147872, ENSG00000183454, ENSG00000087245, ENSG00000006071, ENSG0000…	4715	241	19256	1.50819	0.142349	0.00439	0.00436
BP	response to virus	38	0.584436	0.0219967	ENSG00000262795, ENSG00000185507, ENSG00000074800, ENSG00000106367, ENSG00000187608, ENSG00000105855, ENSG00000137309, ENSG00000137965, ENSG00000111335, ENSG00000117632, ENSG00000142089, ENSG00000089127, ENSG00000084674, ENSG00000055332, ENSG00000133083, ENSG00000276561, ENSG00000168811, ENSG00000172183, ENSG00000175592, ENSG00000102096, ENSG00000130303, ENSG00000134321, ENSG00000171552, ENSG0000…	4715	111	19256	1.39812	1	0.724747	0.720259
BP	response to hormone	19	0.292218	0.0153283	ENSG00000089250, ENSG00000075239, ENSG00000065833, ENSG00000157214, ENSG00000120907, ENSG00000115641, ENSG00000116133, ENSG00000035862, ENSG00000157150, ENSG00000136352, ENSG00000135097, ENSG00000254087, ENSG00000106483, ENSG00000100234, ENSG00000233276, ENSG00000181019, ENSG00000102265, ENSG00000274665, ENSG00000214274	4715	45	19256	1.72435	1	0.589996	0.586343
BP	animal organ morphogenesis	50	0.768994	0.00238109	ENSG00000180176, ENSG00000113578, ENSG00000176956, ENSG00000164171, ENSG00000282046, ENSG00000156427, ENSG00000058085, ENSG00000276886, ENSG00000143995, ENSG00000125845, ENSG00000112280, ENSG00000185630, ENSG00000105392, ENSG00000103241, ENSG00000130005, ENSG00000091136, ENSG00000112312, ENSG00000113722, ENSG00000196358, ENSG00000150630, ENSG00000137273, ENSG00000010030, ENSG00000109101, ENSG0000…	4715	138	19256	1.47971	1	0.197643	0.196419
BP	tissue development	17	0.261458	0.00493052	ENSG00000101680, ENSG00000184937, ENSG00000065320, ENSG00000042781, ENSG00000091136, ENSG00000133110, ENSG00000116833, ENSG00000196358, ENSG00000136931, ENSG00000058085, ENSG00000135862, ENSG00000116133, ENSG00000188157, ENSG00000091128, ENSG00000164318, ENSG00000162068, ENSG00000053747	4715	35	19256	1.98365	1	0.293986	0.292165
BP	negative regulation of epithelial to mesenchymal transition	14	0.215318	0.0969232	ENSG00000104332, ENSG00000207697, ENSG00000136158, ENSG00000159346, ENSG00000168140, ENSG00000105707, ENSG00000116670, ENSG00000136352, ENSG00000116141, ENSG00000089225, ENSG00000141579, ENSG00000129514, ENSG00000144730, ENSG00000274334, ENSG00000145423	4715	37	19256	1.54529	1	1	0.993929
BP	positive regulation of plasminogen activation	6	0.0922793	0.0249498	ENSG00000074800, ENSG00000182718, ENSG00000163975, ENSG00000105707, ENSG00000131187, ENSG00000197747	4715	8	19256	3.06299	1	0.729276	0.724761
BP	carbon dioxide transport	9	0.138419	0.0089997	ENSG00000104267, ENSG00000206172, ENSG00000244734, ENSG00000086159, ENSG00000188536, ENSG00000196565, ENSG00000112077, ENSG00000223609, ENSG00000240583	4715	14	19256	2.62542	1	0.441348	0.438615
BP	oxygen transport	10	0.153799	0.00642206	ENSG00000206172, ENSG00000244734, ENSG00000188536, ENSG00000196565, ENSG00000206177, ENSG00000172331, ENSG00000086506, ENSG00000223609, ENSG00000274665, ENSG00000161544	4715	16	19256	2.55249	1	0.350321	0.348152
BP	organic cation transport	8	0.123039	0.00307147	ENSG00000110628, ENSG00000175003, ENSG00000092068, ENSG00000112499, ENSG00000276130, ENSG00000164638, ENSG00000004809, ENSG00000146477, ENSG00000197208	4715	10	19256	3.26719	1	0.221927	0.220553
BP	long-chain fatty acid transport	8	0.123039	0.0510304	ENSG00000135218, ENSG00000130203, ENSG00000132170, ENSG00000147872, ENSG00000170323, ENSG00000163586, ENSG00000164687, ENSG00000113396	4715	15	19256	2.17813	1	1	0.993929
BP	synaptic vesicle exocytosis	10	0.153799	0.0663676	ENSG00000115155, ENSG00000186472, ENSG00000145920, ENSG00000079841, ENSG00000163618, ENSG00000106089, ENSG00000164885, ENSG00000081803, ENSG00000166569, ENSG00000145335	4715	22	19256	1.85636	1	1	0.993929
BP	cAMP-mediated signaling	16	0.246078	0.0172506	ENSG00000284881, ENSG00000106128, ENSG00000172572, ENSG00000112164, ENSG00000176406, ENSG00000078295, ENSG00000148926, ENSG00000198959, ENSG00000186472, ENSG00000109062, ENSG00000145242, ENSG00000164825, ENSG00000186642, ENSG00000125398, ENSG00000069482, ENSG00000078549, ENSG00000164742	4715	36	19256	1.81511	1	0.618087	0.614261
BP	hippocampus development	26	0.399877	0.0329209	ENSG00000154342, ENSG00000129682, ENSG00000118193, ENSG00000077279, ENSG00000132692, ENSG00000189056, ENSG00000138772, ENSG00000136352, ENSG00000101438, ENSG00000239672, ENSG00000106462, ENSG00000171094, ENSG00000130368, ENSG00000182704, ENSG00000108953, ENSG00000172201, ENSG00000152977, ENSG00000111262, ENSG00000173406, ENSG00000274474, ENSG00000145242, ENSG00000164405, ENSG00000203857, ENSG0000…	4715	72	19256	1.47477	1	0.860606	0.855277
BP	cell projection assembly	11	0.169179	0.0355628	ENSG00000042493, ENSG00000132613, ENSG00000197461, ENSG00000061676, ENSG00000128340, ENSG00000169750, ENSG00000188677, ENSG00000006747, ENSG00000136238, ENSG00000129646, ENSG00000126785	4715	23	19256	1.95321	1	0.860606	0.855277
BP	cell differentiation	202	3.10674	0.00117537	ENSG00000095587, ENSG00000075975, ENSG00000213023, ENSG00000128591, ENSG00000176678, ENSG00000139800, ENSG00000132972, ENSG00000273572, ENSG00000132170, ENSG00000143195, ENSG00000124678, ENSG00000141579, ENSG00000112319, ENSG00000133710, ENSG00000077800, ENSG00000169594, ENSG00000047936, ENSG00000134363, ENSG00000110492, ENSG00000152455, ENSG00000137872, ENSG00000145920, ENSG00000253831, ENSG0000…	4715	680	19256	1.21318	0.999938	0.12876	0.127962
BP	platelet activation	25	0.384497	0.0138858	ENSG00000288368, ENSG00000181467, ENSG00000181104, ENSG00000161911, ENSG00000163737, ENSG00000180210, ENSG00000171560, ENSG00000171564, ENSG00000162493, ENSG00000277439, ENSG00000109272, ENSG00000100448, ENSG00000169860, ENSG00000135919, ENSG00000259207, ENSG00000274588, ENSG00000088053, ENSG00000113905, ENSG00000150594, ENSG00000092445, ENSG00000110799, ENSG00000171155, ENSG00000168542, ENSG0000…	4715	64	19256	1.59531	1	0.571425	0.567887
BP	regulation of blood coagulation	8	0.123039	0.00666352	ENSG00000113905, ENSG00000181104, ENSG00000091583, ENSG00000133216, ENSG00000105974, ENSG00000180210, ENSG00000149131, ENSG00000185245	4715	11	19256	2.97017	1	0.352787	0.350603
BP	extracellular matrix organization	79	1.21501	1.51e-10	ENSG00000156103, ENSG00000163638, ENSG00000145808, ENSG00000136378, ENSG00000060718, ENSG00000172752, ENSG00000138316, ENSG00000171502, ENSG00000118113, ENSG00000112562, ENSG00000231608, ENSG00000171812, ENSG00000187498, ENSG00000166670, ENSG00000125966, ENSG00000283802, ENSG00000112280, ENSG00000100985, ENSG00000206258, ENSG00000164692, ENSG00000156140, ENSG00000124159, ENSG00000123500, ENSG0000…	4715	165	19256	1.95536	1.24e-06	1.09e-07	1.09e-07
BP	collagen fibril organization	25	0.384497	0.00561486	ENSG00000281690, ENSG00000095587, ENSG00000111799, ENSG00000182718, ENSG00000136378, ENSG00000229353, ENSG00000060718, ENSG00000138316, ENSG00000038295, ENSG00000282046, ENSG00000231608, ENSG00000139304, ENSG00000138131, ENSG00000276886, ENSG00000168477, ENSG00000283802, ENSG00000206258, ENSG00000164692, ENSG00000156140, ENSG00000162733, ENSG00000141756, ENSG00000130508, ENSG00000187955, ENSG0000…	4715	60	19256	1.70166	1	0.318963	0.316988
BP	cholesterol transport	11	0.169179	0.0255871	ENSG00000118137, ENSG00000173409, ENSG00000135218, ENSG00000105974, ENSG00000084674, ENSG00000131748, ENSG00000001626, ENSG00000087237, ENSG00000015520, ENSG00000141338, ENSG00000158874	4715	22	19256	2.04199	1	0.729276	0.724761
BP	adrenal gland development	11	0.169179	0.0629066	ENSG00000184937, ENSG00000288257, ENSG00000160932, ENSG00000137868, ENSG00000278032, ENSG00000110492, ENSG00000136931, ENSG00000134853, ENSG00000118137, ENSG00000085741, ENSG00000185630, ENSG00000100300, ENSG00000162552	4715	25	19256	1.79695	1	1	0.993929
BP	epithelial cell differentiation	37	0.569056	0.00200012	ENSG00000128311, ENSG00000184937, ENSG00000171360, ENSG00000131668, ENSG00000187908, ENSG00000117318, ENSG00000170477, ENSG00000263243, ENSG00000171401, ENSG00000170312, ENSG00000171346, ENSG00000171403, ENSG00000131981, ENSG00000140682, ENSG00000196859, ENSG00000183072, ENSG00000187498, ENSG00000186442, ENSG00000132170, ENSG00000167363, ENSG00000126778, ENSG00000186847, ENSG00000072778, ENSG0000…	4715	94	19256	1.60753	1	0.177151	0.176054
BP	receptor internalization	18	0.276838	0.0591992	ENSG00000155511, ENSG00000186818, ENSG00000135218, ENSG00000158869, ENSG00000105974, ENSG00000132329, ENSG00000112964, ENSG00000106976, ENSG00000168461, ENSG00000157601, ENSG00000197959, ENSG00000148926, ENSG00000122679, ENSG00000184144, ENSG00000276042, ENSG00000278555, ENSG00000144476, ENSG00000278279, ENSG00000125388, ENSG00000162951, ENSG00000145335, ENSG00000275730	4715	48	19256	1.5315	1	1	0.993929
BP	response to estradiol	40	0.615195	0.00895412	ENSG00000103175, ENSG00000112964, ENSG00000180176, ENSG00000137869, ENSG00000115457, ENSG00000139549, ENSG00000174697, ENSG00000172379, ENSG00000120833, ENSG00000084674, ENSG00000091831, ENSG00000101773, ENSG00000130707, ENSG00000106462, ENSG00000233276, ENSG00000181019, ENSG00000109846, ENSG00000131711, ENSG00000132646, ENSG00000197461, ENSG00000140505, ENSG00000064012, ENSG00000133110, ENSG0000…	4715	112	19256	1.45857	1	0.441348	0.438615
BP	response to vitamin A	9	0.138419	0.0918968	ENSG00000105697, ENSG00000131711, ENSG00000132170, ENSG00000149485, ENSG00000088305, ENSG00000176890, ENSG00000121207, ENSG00000285109, ENSG00000136574, ENSG00000118520	4715	20	19256	1.83779	1	1	0.993929
BP	substrate adhesion-dependent cell spreading	21	0.322978	0.0562028	ENSG00000073712, ENSG00000077943, ENSG00000273608, ENSG00000092445, ENSG00000042781, ENSG00000118193, ENSG00000157927, ENSG00000149781, ENSG00000091136, ENSG00000196358, ENSG00000115414, ENSG00000136238, ENSG00000135862, ENSG00000112276, ENSG00000115232, ENSG00000166452, ENSG00000277363, ENSG00000091128, ENSG00000188677, ENSG00000259207, ENSG00000120156, ENSG00000169604	4715	58	19256	1.47869	1	1	0.993929
BP	regulation of ion transmembrane transport	63	0.968933	3.07e-08	ENSG00000130037, ENSG00000281151, ENSG00000162989, ENSG00000099822, ENSG00000153956, ENSG00000136531, ENSG00000158445, ENSG00000148408, ENSG00000188782, ENSG00000184261, ENSG00000168135, ENSG00000184185, ENSG00000144285, ENSG00000230685, ENSG00000121361, ENSG00000185313, ENSG00000223639, ENSG00000168418, ENSG00000169504, ENSG00000184408, ENSG00000141837, ENSG00000178342, ENSG00000142408, ENSG0000…	4715	134	19256	1.92008	0.000253	1.58e-05	1.57e-05
BP	maintenance of permeability of blood-brain barrier	13	0.199938	0.0558374	ENSG00000179776, ENSG00000273814, ENSG00000157224, ENSG00000197822, ENSG00000135862, ENSG00000154721, ENSG00000119139, ENSG00000121742, ENSG00000166086, ENSG00000184113, ENSG00000149564, ENSG00000184009, ENSG00000035403, ENSG00000104067, ENSG00000277401	4715	31	19256	1.71264	1	1	0.993929
BP	endodermal cell differentiation	15	0.230698	0.00947953	ENSG00000111799, ENSG00000091136, ENSG00000060718, ENSG00000115414, ENSG00000135424, ENSG00000118113, ENSG00000144810, ENSG00000149948, ENSG00000115232, ENSG00000082781, ENSG00000114270, ENSG00000100985, ENSG00000185155, ENSG00000087245, ENSG00000053747	4715	31	19256	1.97612	1	0.460448	0.457597
BP	vasoconstriction	12	0.184559	0.00328737	ENSG00000214872, ENSG00000179546, ENSG00000105974, ENSG00000197993, ENSG00000135914, ENSG00000135312, ENSG00000136160, ENSG00000276615, ENSG00000078401, ENSG00000151617, ENSG00000127129, ENSG00000108576, ENSG00000101200	4715	20	19256	2.45039	1	0.231437	0.230004
BP	hormone metabolic process	8	0.123039	0.0510304	ENSG00000106128, ENSG00000112964, ENSG00000174697, ENSG00000162552, ENSG00000129514, ENSG00000136931, ENSG00000167755, ENSG00000119973	4715	15	19256	2.17813	1	1	0.993929
BP	glucose homeostasis	42	0.645955	0.00397016	ENSG00000089060, ENSG00000156026, ENSG00000162409, ENSG00000135100, ENSG00000174697, ENSG00000131482, ENSG00000158445, ENSG00000155897, ENSG00000116288, ENSG00000084734, ENSG00000132170, ENSG00000008196, ENSG00000089127, ENSG00000182240, ENSG00000183671, ENSG00000162992, ENSG00000124253, ENSG00000181856, ENSG00000101076, ENSG00000128564, ENSG00000126262, ENSG00000150594, ENSG00000069122, ENSG0000…	4715	114	19256	1.50463	1	0.253505	0.251936
BP	fibrinolysis	12	0.184559	0.00189649	ENSG00000113905, ENSG00000180210, ENSG00000122194, ENSG00000171560, ENSG00000149131, ENSG00000182718, ENSG00000185245, ENSG00000171564, ENSG00000184500, ENSG00000167768, ENSG00000131187, ENSG00000106366	4715	19	19256	2.57936	1	0.169798	0.168747
BP	hydrogen peroxide catabolic process	16	0.246078	0.000877	ENSG00000206172, ENSG00000244734, ENSG00000196565, ENSG00000206177, ENSG00000086506, ENSG00000005381, ENSG00000117450, ENSG00000117592, ENSG00000188536, ENSG00000130508, ENSG00000167419, ENSG00000126432, ENSG00000140279, ENSG00000123131, ENSG00000233276, ENSG00000223609	4715	28	19256	2.33371	0.999274	0.111372	0.110682
BP	xenobiotic transport	11	0.169179	0.0355628	ENSG00000004846, ENSG00000036565, ENSG00000110628, ENSG00000175003, ENSG00000121270, ENSG00000108846, ENSG00000112499, ENSG00000276130, ENSG00000141338, ENSG00000164638, ENSG00000146477, ENSG00000197208	4715	23	19256	1.95321	1	0.860606	0.855277
BP	camera-type eye development	21	0.322978	0.00134836	ENSG00000101680, ENSG00000049449, ENSG00000184937, ENSG00000237412, ENSG00000288257, ENSG00000182704, ENSG00000137868, ENSG00000180660, ENSG00000105701, ENSG00000196431, ENSG00000244752, ENSG00000083307, ENSG00000164093, ENSG00000187098, ENSG00000166147, ENSG00000164690, ENSG00000102878, ENSG00000115380, ENSG00000054598, ENSG00000146950, ENSG00000108641, ENSG00000163666	4715	43	19256	1.99451	0.999985	0.142391	0.141509
BP	negative regulation of apoptotic process	156	2.39926	0.00460294	ENSG00000162949, ENSG00000129562, ENSG00000179388, ENSG00000009709, ENSG00000172232, ENSG00000181061, ENSG00000282046, ENSG00000004776, ENSG00000189233, ENSG00000233718, ENSG00000228128, ENSG00000278624, ENSG00000163485, ENSG00000119888, ENSG00000166598, ENSG00000102804, ENSG00000085662, ENSG00000164690, ENSG00000159251, ENSG00000100625, ENSG00000100867, ENSG00000100985, ENSG00000227317, ENSG0000…	4715	526	19256	1.21122	1	0.276748	0.275034
BP	positive regulation of MAPK cascade	55	0.845894	0.00510007	ENSG00000181104, ENSG00000074842, ENSG00000174697, ENSG00000152822, ENSG00000206052, ENSG00000120907, ENSG00000118113, ENSG00000138798, ENSG00000213949, ENSG00000163362, ENSG00000163485, ENSG00000164850, ENSG00000173918, ENSG00000125845, ENSG00000055332, ENSG00000120156, ENSG00000150594, ENSG00000113645, ENSG00000152214, ENSG00000119699, ENSG00000274113, ENSG00000275404, ENSG00000139053, ENSG0000…	4715	160	19256	1.40387	1	0.300066	0.298209
BP	response to estrogen	31	0.476776	0.000974	ENSG00000179862, ENSG00000104267, ENSG00000106128, ENSG00000073734, ENSG00000105974, ENSG00000178175, ENSG00000115457, ENSG00000139549, ENSG00000168393, ENSG00000134333, ENSG00000118137, ENSG00000139287, ENSG00000132170, ENSG00000082556, ENSG00000091831, ENSG00000276582, ENSG00000087245, ENSG00000120156, ENSG00000012048, ENSG00000093010, ENSG00000253293, ENSG00000288299, ENSG00000137834, ENSG0000…	4715	72	19256	1.75838	0.999673	0.115596	0.11488
BP	intermediate filament organization	26	0.399877	0.0106098	ENSG00000175084, ENSG00000171360, ENSG00000135443, ENSG00000170477, ENSG00000171401, ENSG00000171346, ENSG00000171403, ENSG00000173744, ENSG00000196859, ENSG00000186442, ENSG00000159450, ENSG00000164690, ENSG00000135480, ENSG00000125864, ENSG00000167768, ENSG00000186847, ENSG00000167767, ENSG00000131737, ENSG00000131095, ENSG00000171431, ENSG00000262164, ENSG00000170421, ENSG00000170465, ENSG0000…	4715	66	19256	1.60884	1	0.501295	0.498191
BP	cell fate commitment	24	0.369117	0.00584792	ENSG00000179348, ENSG00000154342, ENSG00000136158, ENSG00000136574, ENSG00000134532, ENSG00000140682, ENSG00000187098, ENSG00000188064, ENSG00000132170, ENSG00000125845, ENSG00000085741, ENSG00000123307, ENSG00000162552, ENSG00000102145, ENSG00000002745, ENSG00000105989, ENSG00000285109, ENSG00000143816, ENSG00000112333, ENSG00000178568, ENSG00000134245, ENSG00000114251, ENSG00000162367, ENSG0000…	4715	57	19256	1.71957	1	0.327683	0.325654
BP	sarcomere organization	17	0.261458	0.0166594	ENSG00000092054, ENSG00000105048, ENSG00000118194, ENSG00000128591, ENSG00000077522, ENSG00000129170, ENSG00000134775, ENSG00000170421, ENSG00000197616, ENSG00000138347, ENSG00000100625, ENSG00000140416, ENSG00000163217, ENSG00000184009, ENSG00000274137, ENSG00000036448, ENSG00000166317, ENSG00000140795	4715	39	19256	1.7802	1	0.618087	0.614261
BP	cell redox homeostasis	17	0.261458	0.0430167	ENSG00000089250, ENSG00000197496, ENSG00000163170, ENSG00000018280, ENSG00000136810, ENSG00000131871, ENSG00000184470, ENSG00000117450, ENSG00000168454, ENSG00000117592, ENSG00000126432, ENSG00000123131, ENSG00000183336, ENSG00000169627, ENSG00000233276, ENSG00000181019, ENSG00000182512	4715	43	19256	1.6146	1	0.998108	0.991928
BP	response to ethanol	42	0.645955	0.0566279	ENSG00000105697, ENSG00000073734, ENSG00000006638, ENSG00000180176, ENSG00000069535, ENSG00000176890, ENSG00000198785, ENSG00000140538, ENSG00000174697, ENSG00000137563, ENSG00000170312, ENSG00000066405, ENSG00000115233, ENSG00000273079, ENSG00000082556, ENSG00000159251, ENSG00000117152, ENSG00000276582, ENSG00000183454, ENSG00000181856, ENSG00000181019, ENSG00000104067, ENSG00000129596, ENSG0000…	4715	133	19256	1.28968	1	1	0.993929
BP	photoreceptor cell maintenance	18	0.276838	0.0260602	ENSG00000172270, ENSG00000198691, ENSG00000150275, ENSG00000183638, ENSG00000129244, ENSG00000104237, ENSG00000163914, ENSG00000042781, ENSG00000139988, ENSG00000136425, ENSG00000006611, ENSG00000112041, ENSG00000070729, ENSG00000007062, ENSG00000182040, ENSG00000119715, ENSG00000148600, ENSG00000148204	4715	44	19256	1.67072	1	0.740201	0.735618
BP	positive regulation of fat cell differentiation	21	0.322978	0.0268896	ENSG00000104332, ENSG00000129167, ENSG00000115738, ENSG00000180694, ENSG00000048540, ENSG00000184828, ENSG00000156076, ENSG00000151468, ENSG00000077463, ENSG00000172216, ENSG00000151014, ENSG00000142453, ENSG00000132170, ENSG00000102802, ENSG00000125845, ENSG00000162337, ENSG00000102468, ENSG00000147246, ENSG00000102554, ENSG00000253276, ENSG00000145423	4715	54	19256	1.58822	1	0.758527	0.753831
BP	positive regulation of megakaryocyte differentiation	7	0.107659	0.0310659	ENSG00000276600, ENSG00000179348, ENSG00000180354, ENSG00000170271, ENSG00000090534, ENSG00000006747, ENSG00000164104	4715	11	19256	2.5989	1	0.847318	0.842072
BP	respiratory burst	9	0.138419	0.0357323	ENSG00000165178, ENSG00000128340, ENSG00000169750, ENSG00000100365, ENSG00000275990, ENSG00000136238, ENSG00000018280, ENSG00000051523, ENSG00000272398, ENSG00000171314	4715	17	19256	2.16211	1	0.860606	0.855277
BP	positive regulation of angiogenesis	50	0.768994	0.0660891	ENSG00000179348, ENSG00000074842, ENSG00000016082, ENSG00000006638, ENSG00000113578, ENSG00000136574, ENSG00000174059, ENSG00000282046, ENSG00000156427, ENSG00000004776, ENSG00000139567, ENSG00000112562, ENSG00000263761, ENSG00000276886, ENSG00000148926, ENSG00000126458, ENSG00000122691, ENSG00000184304, ENSG00000120156, ENSG00000012048, ENSG00000106366, ENSG00000128165, ENSG00000213853, ENSG0000…	4715	164	19256	1.24512	1	1	0.993929
BP	positive regulation of endocytosis	10	0.153799	0.0861707	ENSG00000206480, ENSG00000177697, ENSG00000232280, ENSG00000130203, ENSG00000137312, ENSG00000049759, ENSG00000275555, ENSG00000170458, ENSG00000114251, ENSG00000198719, ENSG00000224740, ENSG00000223654, ENSG00000206379, ENSG00000153071, ENSG00000230143, ENSG00000147257, ENSG00000236271, ENSG00000145335	4715	23	19256	1.77565	1	1	0.993929
BP	positive regulation of exocytosis	11	0.169179	0.0629066	ENSG00000163032, ENSG00000102362, ENSG00000041353, ENSG00000171560, ENSG00000001626, ENSG00000163618, ENSG00000182718, ENSG00000171564, ENSG00000197747, ENSG00000081803, ENSG00000145335	4715	25	19256	1.79695	1	1	0.993929
BP	negative regulation of growth	11	0.169179	0.0075845	ENSG00000115461, ENSG00000260549, ENSG00000205358, ENSG00000205364, ENSG00000125148, ENSG00000168395, ENSG00000147257, ENSG00000187193, ENSG00000198417, ENSG00000125144, ENSG00000169715	4715	19	19256	2.36441	1	0.395402	0.392954
BP	negative regulation of insulin secretion	13	0.199938	0.0558374	ENSG00000102362, ENSG00000149295, ENSG00000104332, ENSG00000150594, ENSG00000158445, ENSG00000138796, ENSG00000163032, ENSG00000163083, ENSG00000187486, ENSG00000183682, ENSG00000185345, ENSG00000145087, ENSG00000006071	4715	31	19256	1.71264	1	1	0.993929
BP	fibroblast proliferation	15	0.230698	0.0235283	ENSG00000105974, ENSG00000176046, ENSG00000129173, ENSG00000168395, ENSG00000070193, ENSG00000170312, ENSG00000173207, ENSG00000188064, ENSG00000117450, ENSG00000168542, ENSG00000165197, ENSG00000091831, ENSG00000145431, ENSG00000233276, ENSG00000071626	4715	34	19256	1.80176	1	0.729276	0.724761
BP	positive regulation of fibroblast proliferation	22	0.338357	0.0251936	ENSG00000197461, ENSG00000182718, ENSG00000105989, ENSG00000070193, ENSG00000134057, ENSG00000077463, ENSG00000115414, ENSG00000134853, ENSG00000197956, ENSG00000240583, ENSG00000146648, ENSG00000114251, ENSG00000183087, ENSG00000091831, ENSG00000101412, ENSG00000162733, ENSG00000145431, ENSG00000259207, ENSG00000145386, ENSG00000017427, ENSG00000176170, ENSG00000094804	4715	57	19256	1.57628	1	0.729276	0.724761
BP	regulation of synaptic plasticity	19	0.292218	0.0903411	ENSG00000128564, ENSG00000128245, ENSG00000197283, ENSG00000176884, ENSG00000161509, ENSG00000144619, ENSG00000227460, ENSG00000154118, ENSG00000176406, ENSG00000117016, ENSG00000092051, ENSG00000101938, ENSG00000273079, ENSG00000006210, ENSG00000079841, ENSG00000109991, ENSG00000183454, ENSG00000164885, ENSG00000166963, ENSG00000080293	4715	54	19256	1.43696	1	1	0.993929
BP	arachidonic acid secretion	12	0.184559	0.0346482	ENSG00000149295, ENSG00000127472, ENSG00000123739, ENSG00000188257, ENSG00000132911, ENSG00000187980, ENSG00000168907, ENSG00000158786, ENSG00000100078, ENSG00000117215, ENSG00000167525, ENSG00000138039	4715	26	19256	1.88492	1	0.860606	0.855277
BP	modulation of synaptic transmission	24	0.369117	0.0319931	ENSG00000151012, ENSG00000154342, ENSG00000156564, ENSG00000140937, ENSG00000176697, ENSG00000105737, ENSG00000152208, ENSG00000005249, ENSG00000148408, ENSG00000189056, ENSG00000148948, ENSG00000164850, ENSG00000157193, ENSG00000169760, ENSG00000185652, ENSG00000164418, ENSG00000101333, ENSG00000185737, ENSG00000106976, ENSG00000141837, ENSG00000284096, ENSG00000188191, ENSG00000196358, ENSG0000…	4715	65	19256	1.50793	1	0.860606	0.855277
BP	brown fat cell differentiation	14	0.215318	0.0524124	ENSG00000221818, ENSG00000179348, ENSG00000160999, ENSG00000043591, ENSG00000112769, ENSG00000211448, ENSG00000169252, ENSG00000170323, ENSG00000172216, ENSG00000288174, ENSG00000145287, ENSG00000109016, ENSG00000142611, ENSG00000181856, ENSG00000274665	4715	34	19256	1.68164	1	1	0.993929
BP	cartilage development	25	0.384497	0.00714523	ENSG00000054938, ENSG00000072840, ENSG00000069011, ENSG00000105855, ENSG00000176890, ENSG00000119042, ENSG00000132031, ENSG00000116985, ENSG00000134532, ENSG00000263761, ENSG00000183691, ENSG00000182600, ENSG00000102265, ENSG00000153162, ENSG00000139219, ENSG00000170365, ENSG00000107829, ENSG00000116132, ENSG00000137573, ENSG00000114251, ENSG00000186792, ENSG00000183682, ENSG00000078401, ENSG0000…	4715	61	19256	1.67377	1	0.374874	0.372553
BP	response to corticosterone	9	0.138419	0.0918968	ENSG00000175592, ENSG00000166148, ENSG00000129673, ENSG00000069535, ENSG00000180176, ENSG00000140538, ENSG00000160014, ENSG00000203857, ENSG00000203859	4715	20	19256	1.83779	1	1	0.993929
BP	response to cAMP	21	0.322978	0.00647898	ENSG00000172270, ENSG00000262785, ENSG00000128564, ENSG00000175592, ENSG00000129596, ENSG00000144191, ENSG00000129673, ENSG00000288299, ENSG00000172482, ENSG00000178726, ENSG00000143839, ENSG00000115884, ENSG00000134333, ENSG00000276996, ENSG00000113140, ENSG00000142453, ENSG00000134240, ENSG00000143627, ENSG00000142319, ENSG00000054356, ENSG00000120156, ENSG00000140279, ENSG00000106331, ENSG0000…	4715	48	19256	1.78674	1	0.351101	0.348927
BP	serotonin uptake	7	0.107659	0.00118802	ENSG00000036565, ENSG00000175003, ENSG00000112499, ENSG00000164638, ENSG00000108576, ENSG00000146477, ENSG00000165646	4715	7	19256	4.08399	0.999944	0.12876	0.127962
BP	actin filament capping	9	0.138419	0.00239946	ENSG00000158856, ENSG00000160460, ENSG00000136059, ENSG00000070182, ENSG00000137877, ENSG00000006747, ENSG00000163554, ENSG00000127831, ENSG00000173898	4715	12	19256	3.06299	1	0.197643	0.196419
BP	membrane depolarization	10	0.153799	0.036013	ENSG00000116288, ENSG00000166862, ENSG00000166257, ENSG00000105974, ENSG00000105711, ENSG00000070729, ENSG00000078401, ENSG00000160716, ENSG00000101204, ENSG00000039987	4715	20	19256	2.04199	1	0.864836	0.859481
BP	positive regulation of synaptic transmission, glutamatergic	17	0.261458	0.0010117	ENSG00000176884, ENSG00000198400, ENSG00000142408, ENSG00000179915, ENSG00000135821, ENSG00000116147, ENSG00000006116, ENSG00000273079, ENSG00000189056, ENSG00000251322, ENSG00000166862, ENSG00000146648, ENSG00000169760, ENSG00000180914, ENSG00000108691, ENSG00000183454, ENSG00000075429	4715	31	19256	2.23961	0.999761	0.115596	0.11488
BP	excitatory postsynaptic potential	27	0.415257	0.0031462	ENSG00000149295, ENSG00000135902, ENSG00000109738, ENSG00000105737, ENSG00000170175, ENSG00000152208, ENSG00000120903, ENSG00000080644, ENSG00000273079, ENSG00000117971, ENSG00000163485, ENSG00000101958, ENSG00000283946, ENSG00000169684, ENSG00000145451, ENSG00000109991, ENSG00000183454, ENSG00000164418, ENSG00000145335, ENSG00000099957, ENSG00000176884, ENSG00000161509, ENSG00000160716, ENSG0000…	4715	64	19256	1.72293	1	0.22535	0.223955
BP	regulation of ryanodine-sensitive calcium-release channel activity	10	0.153799	0.0251539	ENSG00000089250, ENSG00000167476, ENSG00000198363, ENSG00000104369, ENSG00000149596, ENSG00000130528, ENSG00000160014, ENSG00000119782, ENSG00000154118, ENSG00000092051	4715	19	19256	2.14947	1	0.729276	0.724761
BP	ERK1 and ERK2 cascade	21	0.322978	0.0327876	ENSG00000183856, ENSG00000135914, ENSG00000136158, ENSG00000070193, ENSG00000139318, ENSG00000170312, ENSG00000156427, ENSG00000138798, ENSG00000124508, ENSG00000168961, ENSG00000106070, ENSG00000164086, ENSG00000078401, ENSG00000180914, ENSG00000091513, ENSG00000125398, ENSG00000101200, ENSG00000106100, ENSG00000167207, ENSG00000017427, ENSG00000163666	4715	55	19256	1.55934	1	0.860606	0.855277
BP	platelet aggregation	22	0.338357	0.000977	ENSG00000181467, ENSG00000151012, ENSG00000154342, ENSG00000171560, ENSG00000171564, ENSG00000115414, ENSG00000134853, ENSG00000005961, ENSG00000206394, ENSG00000226248, ENSG00000101335, ENSG00000230685, ENSG00000259207, ENSG00000223639, ENSG00000102145, ENSG00000184009, ENSG00000035403, ENSG00000244734, ENSG00000092445, ENSG00000149781, ENSG00000213719, ENSG00000226651, ENSG00000117400, ENSG0000…	4715	45	19256	1.99662	0.999681	0.115596	0.11488
BP	calcium ion transmembrane transport	48	0.738234	0.000124	ENSG00000133107, ENSG00000069018, ENSG00000198785, ENSG00000182718, ENSG00000144481, ENSG00000119121, ENSG00000006116, ENSG00000188782, ENSG00000166473, ENSG00000274348, ENSG00000110218, ENSG00000072315, ENSG00000141837, ENSG00000118160, ENSG00000142408, ENSG00000081248, ENSG00000284953, ENSG00000157388, ENSG00000112038, ENSG00000196557, ENSG00000155886, ENSG00000116032, ENSG00000137672, ENSG0000…	4715	117	19256	1.67548	0.639807	0.02269	0.0225495
BP	cellular response to copper ion	12	0.184559	0.0751945	ENSG00000260549, ENSG00000140505, ENSG00000205358, ENSG00000205364, ENSG00000125148, ENSG00000167580, ENSG00000187193, ENSG00000198417, ENSG00000125144, ENSG00000169715, ENSG00000240583, ENSG00000145335	4715	29	19256	1.68993	1	1	0.993929
BP	cellular response to zinc ion	11	0.169179	0.0629066	ENSG00000101958, ENSG00000260549, ENSG00000205358, ENSG00000205364, ENSG00000125148, ENSG00000100300, ENSG00000187193, ENSG00000198417, ENSG00000125144, ENSG00000169715, ENSG00000171303	4715	25	19256	1.79695	1	1	0.993929
BP	cellular response to cAMP	26	0.399877	0.00249274	ENSG00000184937, ENSG00000044574, ENSG00000001626, ENSG00000099822, ENSG00000145708, ENSG00000240583, ENSG00000167588, ENSG00000163083, ENSG00000021826, ENSG00000186642, ENSG00000086991, ENSG00000130707, ENSG00000124253, ENSG00000102145, ENSG00000103375, ENSG00000105641, ENSG00000158856, ENSG00000129673, ENSG00000181195, ENSG00000159167, ENSG00000138622, ENSG00000115461, ENSG00000100678, ENSG0000…	4715	60	19256	1.76973	1	0.201301	0.200055
BP	cellular response to growth factor stimulus	20	0.307598	0.0967347	ENSG00000104332, ENSG00000089250, ENSG00000131711, ENSG00000132437, ENSG00000135503, ENSG00000180176, ENSG00000107779, ENSG00000116329, ENSG00000081479, ENSG00000168393, ENSG00000137801, ENSG00000177426, ENSG00000139567, ENSG00000157193, ENSG00000185043, ENSG00000183087, ENSG00000122691, ENSG00000176170, ENSG00000145545, ENSG00000185988	4715	58	19256	1.40827	1	1	0.993929
BP	cellular response to hypoxia	43	0.661335	0.0791373	ENSG00000113739, ENSG00000155816, ENSG00000135245, ENSG00000116329, ENSG00000136531, ENSG00000134057, ENSG00000204370, ENSG00000240583, ENSG00000114023, ENSG00000171303, ENSG00000132170, ENSG00000136492, ENSG00000101412, ENSG00000162733, ENSG00000122691, ENSG00000124253, ENSG00000163586, ENSG00000181856, ENSG00000162433, ENSG00000167965, ENSG00000124212, ENSG00000104332, ENSG00000090020, ENSG0000…	4715	140	19256	1.25437	1	1	0.993929
BP	basement membrane organization	10	0.153799	0.0168315	ENSG00000105971, ENSG00000105974, ENSG00000167642, ENSG00000187498, ENSG00000168542, ENSG00000130508, ENSG00000143341, ENSG00000101311, ENSG00000170820, ENSG00000185070	4715	18	19256	2.26888	1	0.618087	0.614261
BP	urea transmembrane transport	6	0.0922793	0.0721561	ENSG00000132874, ENSG00000165272, ENSG00000169344, ENSG00000103569, ENSG00000141469, ENSG00000143595	4715	10	19256	2.45039	1	1	0.993929
BP	protein localization to plasma membrane	50	0.768994	0.0496488	ENSG00000172270, ENSG00000024422, ENSG00000105514, ENSG00000129682, ENSG00000004939, ENSG00000182718, ENSG00000172476, ENSG00000158445, ENSG00000135324, ENSG00000169860, ENSG00000206379, ENSG00000109113, ENSG00000013016, ENSG00000206480, ENSG00000077522, ENSG00000213853, ENSG00000152932, ENSG00000137312, ENSG00000275600, ENSG00000143545, ENSG00000168785, ENSG00000160460, ENSG00000183087, ENSG0000…	4715	161	19256	1.26832	1	1	0.993929
BP	regulation of heart rate by cardiac conduction	22	0.338357	0.000304	ENSG00000176076, ENSG00000130037, ENSG00000016082, ENSG00000108953, ENSG00000105974, ENSG00000162989, ENSG00000105711, ENSG00000099822, ENSG00000153956, ENSG00000157388, ENSG00000046604, ENSG00000138622, ENSG00000152049, ENSG00000173826, ENSG00000120457, ENSG00000274474, ENSG00000166257, ENSG00000006283, ENSG00000055118, ENSG00000145362, ENSG00000149575, ENSG00000276289, ENSG00000164588	4715	42	19256	2.13923	0.91821	0.046356	0.046069
BP	amino acid import across plasma membrane	8	0.123039	0.0343048	ENSG00000003989, ENSG00000092068, ENSG00000163817, ENSG00000112499, ENSG00000112212, ENSG00000123643, ENSG00000197208, ENSG00000010379	4715	14	19256	2.33371	1	0.860606	0.855277
BP	cell-cell adhesion	74	1.13811	1.3e-05	ENSG00000134757, ENSG00000182718, ENSG00000081138, ENSG00000174059, ENSG00000174498, ENSG00000164171, ENSG00000213949, ENSG00000231608, ENSG00000154721, ENSG00000171812, ENSG00000115232, ENSG00000119888, ENSG00000145934, ENSG00000169862, ENSG00000170927, ENSG00000206258, ENSG00000126259, ENSG00000149972, ENSG00000183853, ENSG00000148600, ENSG00000104067, ENSG00000236221, ENSG00000150394, ENSG0000…	4715	190	19256	1.59061	0.101309	0.00324	0.00322
BP	cellular oxidant detoxification	31	0.476776	0.00337346	ENSG00000206172, ENSG00000095303, ENSG00000196565, ENSG00000206177, ENSG00000086506, ENSG00000136810, ENSG00000116288, ENSG00000163220, ENSG00000008394, ENSG00000168454, ENSG00000117592, ENSG00000130508, ENSG00000126432, ENSG00000163586, ENSG00000233276, ENSG00000161544, ENSG00000130203, ENSG00000132965, ENSG00000244734, ENSG00000131871, ENSG00000184470, ENSG00000085871, ENSG00000188536, ENSG0000…	4715	77	19256	1.6442	1	0.233506	0.23206
BP	regulation of postsynaptic cytosolic calcium ion concentration	7	0.107659	0.0177555	ENSG00000155511, ENSG00000114251, ENSG00000188763, ENSG00000118160, ENSG00000157087, ENSG00000168959, ENSG00000152822	4715	10	19256	2.85879	1	0.618087	0.614261
BP	regulation of AMPA receptor activity	12	0.184559	0.00538903	ENSG00000166862, ENSG00000174871, ENSG00000161681, ENSG00000237515, ENSG00000142408, ENSG00000169760, ENSG00000179915, ENSG00000187902, ENSG00000075429, ENSG00000188803, ENSG00000169181, ENSG00000006116	4715	21	19256	2.33371	1	0.310419	0.308497
CC	chromatin	282	4.33713	0.0556682	ENSG00000104147, ENSG00000016082, ENSG00000144161, ENSG00000179388, ENSG00000171540, ENSG00000176678, ENSG00000179943, ENSG00000152467, ENSG00000170577, ENSG00000143995, ENSG00000063515, ENSG00000170689, ENSG00000029153, ENSG00000248483, ENSG00000132170, ENSG00000186487, ENSG00000204435, ENSG00000185155, ENSG00000140009, ENSG00000089225, ENSG00000276043, ENSG00000091656, ENSG00000175592, ENSG0000…	5010	1057	20472	1.09018	1	0.472036	0.447633
CC	stress fiber	29	0.446017	0.00579526	ENSG00000092054, ENSG00000073712, ENSG00000105357, ENSG00000064042, ENSG00000135723, ENSG00000107438, ENSG00000167460, ENSG00000065534, ENSG00000197616, ENSG00000196923, ENSG00000143632, ENSG00000168334, ENSG00000101335, ENSG00000162458, ENSG00000086991, ENSG00000120156, ENSG00000160999, ENSG00000131435, ENSG00000173210, ENSG00000078114, ENSG00000163092, ENSG00000101608, ENSG00000185340, ENSG0000…	5010	73	20472	1.6233	0.99925	0.103979	0.0986035
CC	extracellular region	751	11.5503	1.15e-32	ENSG00000181104, ENSG00000145491, ENSG00000285318, ENSG00000282046, ENSG00000263761, ENSG00000205403, ENSG00000122133, ENSG00000156140, ENSG00000101670, ENSG00000240654, ENSG00000115828, ENSG00000113889, ENSG00000138722, ENSG00000134363, ENSG00000104938, ENSG00000159403, ENSG00000171314, ENSG00000170458, ENSG00000145244, ENSG00000235067, ENSG00000089692, ENSG00000283350, ENSG00000171560, ENSG0000…	5010	2127	20472	1.44276	1.42e-29	7.11e-30	6.74e-30
CC	basement membrane	45	0.692095	1.98e-06	ENSG00000179403, ENSG00000138759, ENSG00000112769, ENSG00000182718, ENSG00000115414, ENSG00000058085, ENSG00000135862, ENSG00000112562, ENSG00000171812, ENSG00000186340, ENSG00000187498, ENSG00000105290, ENSG00000112280, ENSG00000164318, ENSG00000130508, ENSG00000214274, ENSG00000102265, ENSG00000101680, ENSG00000177697, ENSG00000065320, ENSG00000042781, ENSG00000091136, ENSG00000215018, ENSG0000…	5010	94	20472	1.95617	0.00244906	8.17e-05	7.75e-05
CC	extracellular space	638	9.81237	2.95e-19	ENSG00000042493, ENSG00000113657, ENSG00000285318, ENSG00000135443, ENSG00000135441, ENSG00000282046, ENSG00000224041, ENSG00000196844, ENSG00000196604, ENSG00000112562, ENSG00000263761, ENSG00000169347, ENSG00000109272, ENSG00000134470, ENSG00000169344, ENSG00000205403, ENSG00000122133, ENSG00000156140, ENSG00000184500, ENSG00000182685, ENSG00000124557, ENSG00000101670, ENSG00000162951, ENSG0000…	5010	1936	20472	1.3466	3.65e-16	5.21e-17	4.94e-17
CC	mitochondrial inner membrane	132	2.03014	0.0333345	ENSG00000130312, ENSG00000089060, ENSG00000156026, ENSG00000075336, ENSG00000178057, ENSG00000167283, ENSG00000171421, ENSG00000181061, ENSG00000284468, ENSG00000109390, ENSG00000158042, ENSG00000021826, ENSG00000165264, ENSG00000288141, ENSG00000146066, ENSG00000145494, ENSG00000186642, ENSG00000179142, ENSG00000178741, ENSG00000156411, ENSG00000130204, ENSG00000181991, ENSG00000241468, ENSG0000…	5010	464	20472	1.16246	1	0.341058	0.323427
CC	endosome	91	1.39957	0.0596918	ENSG00000102362, ENSG00000105355, ENSG00000213023, ENSG00000132612, ENSG00000105514, ENSG00000182718, ENSG00000172476, ENSG00000134594, ENSG00000138039, ENSG00000169347, ENSG00000134470, ENSG00000164855, ENSG00000049283, ENSG00000167964, ENSG00000198570, ENSG00000128482, ENSG00000112038, ENSG00000102755, ENSG00000236271, ENSG00000101421, ENSG00000145247, ENSG00000131748, ENSG00000196188, ENSG0000…	5010	317	20472	1.17302	1	0.495963	0.470323
CC	multivesicular body	17	0.261458	0.0524899	ENSG00000151892, ENSG00000135404, ENSG00000130303, ENSG00000179520, ENSG00000130724, ENSG00000077984, ENSG00000135047, ENSG00000188191, ENSG00000145708, ENSG00000284588, ENSG00000176108, ENSG00000049759, ENSG00000164695, ENSG00000121207, ENSG00000288174, ENSG00000185303, ENSG00000101421, ENSG00000181856, ENSG00000103310	5010	44	20472	1.57877	1	0.448155	0.424987
CC	endoplasmic reticulum	300	4.61396	0.0894011	ENSG00000262795, ENSG00000049449, ENSG00000128595, ENSG00000137869, ENSG00000169340, ENSG00000158445, ENSG00000064601, ENSG00000135324, ENSG00000284588, ENSG00000138039, ENSG00000167600, ENSG00000145934, ENSG00000163485, ENSG00000164211, ENSG00000136770, ENSG00000169344, ENSG00000164690, ENSG00000145817, ENSG00000164692, ENSG00000102886, ENSG00000255346, ENSG00000141338, ENSG00000168936, ENSG0000…	5010	1142	20472	1.07344	1	0.662746	0.628485
CC	endoplasmic reticulum lumen	126	1.93787	1.51e-10	ENSG00000049449, ENSG00000128595, ENSG00000049323, ENSG00000136378, ENSG00000164291, ENSG00000171812, ENSG00000166598, ENSG00000164690, ENSG00000112280, ENSG00000164692, ENSG00000123500, ENSG00000141337, ENSG00000162552, ENSG00000143870, ENSG00000168811, ENSG00000130203, ENSG00000136827, ENSG00000091136, ENSG00000113889, ENSG00000136026, ENSG00000181195, ENSG00000198734, ENSG00000117601, ENSG0000…	5010	306	20472	1.68256	1.87e-07	1.1e-08	1.05e-08
CC	endoplasmic reticulum membrane	287	4.41403	0.0201142	ENSG00000262795, ENSG00000129562, ENSG00000151012, ENSG00000134910, ENSG00000128595, ENSG00000288145, ENSG00000137869, ENSG00000154645, ENSG00000135324, ENSG00000167600, ENSG00000115155, ENSG00000134470, ENSG00000136770, ENSG00000164690, ENSG00000145817, ENSG00000143195, ENSG00000102886, ENSG00000255346, ENSG00000168936, ENSG00000184500, ENSG00000086991, ENSG00000100344, ENSG00000143870, ENSG0000…	5010	1052	20472	1.11478	1	0.239436	0.227058
CC	smooth endoplasmic reticulum	12	0.184559	0.0457256	ENSG00000080709, ENSG00000166794, ENSG00000198838, ENSG00000180176, ENSG00000084674, ENSG00000044574, ENSG00000101333, ENSG00000123131, ENSG00000198626, ENSG00000179218, ENSG00000176658, ENSG00000092051	5010	27	20472	1.8161	1	0.425626	0.403623
CC	Golgi apparatus	295	4.53707	0.0873431	ENSG00000105355, ENSG00000181104, ENSG00000128595, ENSG00000163914, ENSG00000134594, ENSG00000205085, ENSG00000004776, ENSG00000276600, ENSG00000145934, ENSG00000164690, ENSG00000145817, ENSG00000157350, ENSG00000138031, ENSG00000169902, ENSG00000167964, ENSG00000183778, ENSG00000101670, ENSG00000155961, ENSG00000228090, ENSG00000130203, ENSG00000135218, ENSG00000275082, ENSG00000126062, ENSG0000…	5010	1122	20472	1.07436	1	0.655338	0.621459
CC	Golgi lumen	44	0.676715	0.00018	ENSG00000156103, ENSG00000180210, ENSG00000181143, ENSG00000285318, ENSG00000132692, ENSG00000198788, ENSG00000223590, ENSG00000188064, ENSG00000169344, ENSG00000183098, ENSG00000188783, ENSG00000184500, ENSG00000162552, ENSG00000278466, ENSG00000278303, ENSG00000278468, ENSG00000237962, ENSG00000179399, ENSG00000130287, ENSG00000205592, ENSG00000038427, ENSG00000169876, ENSG00000276613, ENSG0000…	5010	106	20472	1.69617	0.200063	0.00531435	0.00503962
CC	hemoglobin complex	8	0.123039	0.0342131	ENSG00000169877, ENSG00000206172, ENSG00000244734, ENSG00000188536, ENSG00000196565, ENSG00000206177, ENSG00000086506, ENSG00000223609	5010	14	20472	2.33499	1	0.341946	0.324268
CC	cytoskeleton	157	2.41464	0.0106011	ENSG00000151012, ENSG00000073712, ENSG00000135723, ENSG00000132854, ENSG00000173166, ENSG00000128591, ENSG00000073792, ENSG00000263243, ENSG00000132970, ENSG00000008853, ENSG00000152104, ENSG00000008056, ENSG00000158164, ENSG00000101311, ENSG00000143199, ENSG00000167207, ENSG00000079308, ENSG00000180921, ENSG00000136827, ENSG00000077522, ENSG00000068137, ENSG00000136026, ENSG00000075340, ENSG0000…	5010	541	20472	1.18584	0.999998	0.16518	0.156641
CC	actin filament	34	0.522916	0.0133652	ENSG00000288401, ENSG00000248905, ENSG00000155816, ENSG00000167460, ENSG00000248746, ENSG00000130055, ENSG00000136238, ENSG00000047648, ENSG00000137460, ENSG00000143632, ENSG00000121742, ENSG00000144648, ENSG00000159251, ENSG00000169067, ENSG00000101336, ENSG00000120156, ENSG00000102024, ENSG00000184009, ENSG00000099812, ENSG00000172380, ENSG00000158856, ENSG00000160999, ENSG00000015285, ENSG0000…	5010	94	20472	1.478	1	0.191707	0.181796
CC	plasma membrane	1615	24.8385	3.7e-44	ENSG00000213023, ENSG00000110148, ENSG00000178175, ENSG00000163914, ENSG00000284227, ENSG00000080644, ENSG00000134594, ENSG00000134115, ENSG00000273572, ENSG00000136770, ENSG00000276604, ENSG00000131080, ENSG00000178171, ENSG00000155052, ENSG00000109158, ENSG00000273575, ENSG00000171551, ENSG00000135454, ENSG00000157224, ENSG00000175906, ENSG00000276613, ENSG00000276615, ENSG00000204544, ENSG0000…	5010	5066	20472	1.30266	4.58e-41	4.58e-41	4.34e-41
CC	integral component of plasma membrane	530	8.15134	2.28e-22	ENSG00000262795, ENSG00000282283, ENSG00000181104, ENSG00000284340, ENSG00000137868, ENSG00000178297, ENSG00000163914, ENSG00000284460, ENSG00000136531, ENSG00000080644, ENSG00000166073, ENSG00000137860, ENSG00000171303, ENSG00000273572, ENSG00000251664, ENSG00000131080, ENSG00000124557, ENSG00000109158, ENSG00000273575, ENSG00000135218, ENSG00000180264, ENSG00000161509, ENSG00000171551, ENSG0000…	5010	1508	20472	1.43614	2.82e-19	9.4e-20	8.91e-20
CC	voltage-gated calcium channel complex	14	0.215318	0.00927759	ENSG00000141837, ENSG00000142408, ENSG00000151062, ENSG00000153956, ENSG00000081248, ENSG00000284953, ENSG00000157388, ENSG00000198216, ENSG00000196557, ENSG00000006116, ENSG00000148408, ENSG00000185482, ENSG00000166862, ENSG00000006283, ENSG00000167535	5010	28	20472	2.04311	0.99999	0.150715	0.142924
CC	cell-cell junction	64	0.984313	0.00541002	ENSG00000134757, ENSG00000133107, ENSG00000130830, ENSG00000104863, ENSG00000163914, ENSG00000114346, ENSG00000185070, ENSG00000079385, ENSG00000145934, ENSG00000282956, ENSG00000206379, ENSG00000126259, ENSG00000184304, ENSG00000120156, ENSG00000183853, ENSG00000035403, ENSG00000169504, ENSG00000150471, ENSG00000130202, ENSG00000206480, ENSG00000100170, ENSG00000015285, ENSG00000273814, ENSG0000…	5010	192	20472	1.36208	0.998788	0.0984942	0.0934024
CC	adherens junction	55	0.845894	0.0319074	ENSG00000073712, ENSG00000182718, ENSG00000154162, ENSG00000081138, ENSG00000196923, ENSG00000116288, ENSG00000275555, ENSG00000079385, ENSG00000282956, ENSG00000169862, ENSG00000206379, ENSG00000149654, ENSG00000035403, ENSG00000104067, ENSG00000055813, ENSG00000150394, ENSG00000206480, ENSG00000073008, ENSG00000066032, ENSG00000154639, ENSG00000111665, ENSG00000137312, ENSG00000113361, ENSG0000…	5010	175	20472	1.28424	1	0.332289	0.315111
CC	bicellular tight junction	42	0.645955	0.0403087	ENSG00000076604, ENSG00000181467, ENSG00000151276, ENSG00000151474, ENSG00000104863, ENSG00000144061, ENSG00000095203, ENSG00000181085, ENSG00000114346, ENSG00000187391, ENSG00000066405, ENSG00000134873, ENSG00000154721, ENSG00000152939, ENSG00000123728, ENSG00000119888, ENSG00000111052, ENSG00000282956, ENSG00000143195, ENSG00000013297, ENSG00000274205, ENSG00000143375, ENSG00000104067, ENSG0000…	5010	130	20472	1.32017	1	0.389861	0.369706
CC	cell cortex	52	0.799754	0.0316075	ENSG00000074800, ENSG00000072422, ENSG00000073712, ENSG00000182718, ENSG00000113578, ENSG00000155816, ENSG00000137942, ENSG00000114346, ENSG00000008853, ENSG00000058085, ENSG00000196604, ENSG00000184304, ENSG00000145335, ENSG00000165304, ENSG00000099812, ENSG00000110934, ENSG00000133710, ENSG00000128683, ENSG00000196277, ENSG00000157782, ENSG00000127191, ENSG00000006747, ENSG00000085733, ENSG0000…	5010	164	20472	1.29563	1	0.332289	0.315111
CC	synaptic vesicle	42	0.645955	0.0840818	ENSG00000132437, ENSG00000176697, ENSG00000105514, ENSG00000180176, ENSG00000172476, ENSG00000099365, ENSG00000130294, ENSG00000140022, ENSG00000008056, ENSG00000115194, ENSG00000101438, ENSG00000157152, ENSG00000166111, ENSG00000167461, ENSG00000100568, ENSG00000122012, ENSG00000185652, ENSG00000183454, ENSG00000184840, ENSG00000106089, ENSG00000184702, ENSG00000108387, ENSG00000165646, ENSG0000…	5010	137	20472	1.25271	1	0.634715	0.601903
CC	integrin complex	12	0.184559	0.059164	ENSG00000156886, ENSG00000115232, ENSG00000115221, ENSG00000144668, ENSG00000082781, ENSG00000077943, ENSG00000105855, ENSG00000164171, ENSG00000259207, ENSG00000135424, ENSG00000005961, ENSG00000213949	5010	28	20472	1.75124	1	0.494899	0.469315
CC	cell surface	257	3.95263	2.94e-19	ENSG00000181104, ENSG00000151012, ENSG00000158445, ENSG00000282046, ENSG00000213949, ENSG00000169347, ENSG00000119888, ENSG00000134470, ENSG00000169344, ENSG00000164690, ENSG00000101438, ENSG00000183098, ENSG00000276042, ENSG00000079308, ENSG00000101670, ENSG00000130202, ENSG00000135218, ENSG00000179399, ENSG00000186907, ENSG00000047936, ENSG00000168140, ENSG00000175356, ENSG00000003436, ENSG0000…	5010	638	20472	1.64602	3.64e-16	5.21e-17	4.94e-17
CC	postsynaptic density	88	1.35343	0.00158356	ENSG00000149295, ENSG00000273608, ENSG00000197177, ENSG00000237515, ENSG00000198785, ENSG00000205363, ENSG00000071051, ENSG00000080644, ENSG00000155897, ENSG00000196517, ENSG00000008056, ENSG00000163485, ENSG00000164850, ENSG00000157193, ENSG00000282318, ENSG00000169862, ENSG00000169860, ENSG00000157152, ENSG00000183454, ENSG00000164418, ENSG00000106089, ENSG00000089250, ENSG00000197283, ENSG0000…	5010	267	20472	1.34677	0.859424	0.037701	0.035752
CC	actin cytoskeleton	80	1.23039	0.0139786	ENSG00000042493, ENSG00000214357, ENSG00000132613, ENSG00000273608, ENSG00000147394, ENSG00000136059, ENSG00000155816, ENSG00000065534, ENSG00000196923, ENSG00000183091, ENSG00000155897, ENSG00000143632, ENSG00000147439, ENSG00000182040, ENSG00000170608, ENSG00000186765, ENSG00000188305, ENSG00000128833, ENSG00000214274, ENSG00000166317, ENSG00000058804, ENSG00000169504, ENSG00000145335, ENSG0000…	5010	258	20472	1.26705	1	0.191707	0.181796
CC	basolateral plasma membrane	92	1.41495	1.5e-06	ENSG00000104267, ENSG00000151012, ENSG00000160801, ENSG00000149452, ENSG00000004939, ENSG00000182718, ENSG00000180251, ENSG00000115155, ENSG00000163485, ENSG00000119888, ENSG00000168135, ENSG00000169344, ENSG00000169860, ENSG00000277494, ENSG00000141338, ENSG00000143595, ENSG00000167207, ENSG00000162399, ENSG00000109667, ENSG00000092068, ENSG00000118160, ENSG00000123191, ENSG00000104537, ENSG0000…	5010	238	20472	1.57955	0.00185324	6.4e-05	6.07e-05
CC	apical plasma membrane	153	2.35312	2.6e-12	ENSG00000160801, ENSG00000197891, ENSG00000149452, ENSG00000180251, ENSG00000135047, ENSG00000119121, ENSG00000158445, ENSG00000079385, ENSG00000273572, ENSG00000119888, ENSG00000169347, ENSG00000169344, ENSG00000169860, ENSG00000277494, ENSG00000086991, ENSG00000143199, ENSG00000143595, ENSG00000276289, ENSG00000147676, ENSG00000164733, ENSG00000109667, ENSG00000100170, ENSG00000135218, ENSG0000…	5010	374	20472	1.67164	3.22e-09	2.48e-10	2.35e-10
CC	proteasome core complex, beta-subunit complex	7	0.107659	0.0309899	ENSG00000236443, ENSG00000126067, ENSG00000243958, ENSG00000242711, ENSG00000240118, ENSG00000239836, ENSG00000142507, ENSG00000204264, ENSG00000159377, ENSG00000205220, ENSG00000206298, ENSG00000235715, ENSG00000243067, ENSG00000240065, ENSG00000243594, ENSG00000230669, ENSG00000226201, ENSG00000275903, ENSG00000230034, ENSG00000231631, ENSG00000240508, ENSG00000277791	5010	11	20472	2.60033	1	0.330737	0.313639
CC	Z disc	55	0.845894	3.61e-05	ENSG00000130037, ENSG00000004939, ENSG00000197893, ENSG00000128591, ENSG00000174611, ENSG00000198626, ENSG00000120907, ENSG00000197616, ENSG00000196923, ENSG00000183091, ENSG00000144285, ENSG00000166317, ENSG00000077522, ENSG00000163092, ENSG00000157388, ENSG00000129170, ENSG00000263155, ENSG00000170421, ENSG00000198929, ENSG00000145362, ENSG00000163217, ENSG00000162520, ENSG00000092054, ENSG0000…	5010	134	20472	1.67718	0.0437053	0.00120779	0.00114536
CC	cell junction	80	1.23039	0.000617	ENSG00000153233, ENSG00000042493, ENSG00000073712, ENSG00000110786, ENSG00000133460, ENSG00000079385, ENSG00000168334, ENSG00000152939, ENSG00000145934, ENSG00000282956, ENSG00000169862, ENSG00000151967, ENSG00000013297, ENSG00000101311, ENSG00000166317, ENSG00000148204, ENSG00000104067, ENSG00000134769, ENSG00000110934, ENSG00000172164, ENSG00000140307, ENSG00000077522, ENSG00000273814, ENSG0000…	5010	232	20472	1.40904	0.533983	0.0165934	0.0157356
CC	secretory granule	34	0.522916	0.0290841	ENSG00000099625, ENSG00000102362, ENSG00000106128, ENSG00000137648, ENSG00000179044, ENSG00000135245, ENSG00000145708, ENSG00000137801, ENSG00000281931, ENSG00000005381, ENSG00000277614, ENSG00000100448, ENSG00000164756, ENSG00000277571, ENSG00000092009, ENSG00000106089, ENSG00000012223, ENSG00000197561, ENSG00000139618, ENSG00000041353, ENSG00000136827, ENSG00000136943, ENSG00000119699, ENSG0000…	5010	99	20472	1.40335	1	0.313097	0.296911
CC	T-tubule	19	0.292218	0.0244806	ENSG00000080709, ENSG00000135636, ENSG00000090020, ENSG00000162989, ENSG00000105711, ENSG00000249715, ENSG00000136531, ENSG00000081248, ENSG00000120907, ENSG00000119699, ENSG00000120457, ENSG00000185482, ENSG00000198929, ENSG00000187486, ENSG00000288174, ENSG00000144681, ENSG00000144285, ENSG00000145362, ENSG00000181856, ENSG00000018625	5010	47	20472	1.65188	1	0.274691	0.260491
CC	axon	137	2.10704	1.3e-08	ENSG00000149295, ENSG00000104267, ENSG00000151892, ENSG00000273608, ENSG00000129682, ENSG00000099822, ENSG00000136531, ENSG00000134115, ENSG00000158445, ENSG00000008056, ENSG00000164850, ENSG00000157193, ENSG00000187730, ENSG00000169067, ENSG00000144285, ENSG00000149972, ENSG00000185313, ENSG00000274665, ENSG00000162951, ENSG00000134769, ENSG00000118160, ENSG00000186907, ENSG00000196277, ENSG0000…	5010	361	20472	1.55073	1.6e-05	7.64e-07	7.24e-07
CC	dendrite	166	2.55306	2.21e-08	ENSG00000149295, ENSG00000179546, ENSG00000273608, ENSG00000107779, ENSG00000129682, ENSG00000099822, ENSG00000080644, ENSG00000158445, ENSG00000162670, ENSG00000008056, ENSG00000164850, ENSG00000145934, ENSG00000163485, ENSG00000157193, ENSG00000082556, ENSG00000169862, ENSG00000136099, ENSG00000187730, ENSG00000101438, ENSG00000169860, ENSG00000143199, ENSG00000168539, ENSG00000181754, ENSG0000…	5010	460	20472	1.4746	2.73e-05	1.24e-06	1.18e-06
CC	cytoplasmic vesicle membrane	44	0.676715	0.0143103	ENSG00000262795, ENSG00000170091, ENSG00000132677, ENSG00000106367, ENSG00000128298, ENSG00000140859, ENSG00000162627, ENSG00000155816, ENSG00000151834, ENSG00000198626, ENSG00000009765, ENSG00000112167, ENSG00000198838, ENSG00000164850, ENSG00000134470, ENSG00000168135, ENSG00000139263, ENSG00000125869, ENSG00000164076, ENSG00000086159, ENSG00000164855, ENSG00000183454, ENSG00000167306, ENSG0000…	5010	129	20472	1.39375	1	0.191707	0.181796
CC	endocytic vesicle membrane	24	0.369117	0.0809537	ENSG00000155511, ENSG00000154342, ENSG00000105974, ENSG00000042753, ENSG00000006116, ENSG00000188064, ENSG00000113070, ENSG00000136011, ENSG00000120251, ENSG00000010327, ENSG00000162552, ENSG00000177575, ENSG00000135218, ENSG00000019169, ENSG00000142408, ENSG00000198018, ENSG00000152578, ENSG00000275326, ENSG00000166862, ENSG00000114251, ENSG00000163072, ENSG00000070808, ENSG00000254087, ENSG0000…	5010	71	20472	1.38126	1	0.61485	0.583065
CC	cortical actin cytoskeleton	21	0.322978	0.0768252	ENSG00000288401, ENSG00000232280, ENSG00000132613, ENSG00000070182, ENSG00000248746, ENSG00000168314, ENSG00000138771, ENSG00000224740, ENSG00000223654, ENSG00000206379, ENSG00000230143, ENSG00000099812, ENSG00000206480, ENSG00000115648, ENSG00000077522, ENSG00000263155, ENSG00000137312, ENSG00000173898, ENSG00000170558, ENSG00000085733, ENSG00000160460, ENSG00000102879, ENSG00000158352, ENSG0000…	5010	60	20472	1.43018	1	0.598174	0.56725
CC	extracellular matrix	120	1.84559	3.15e-14	ENSG00000163638, ENSG00000049323, ENSG00000145808, ENSG00000136378, ENSG00000138316, ENSG00000132692, ENSG00000064205, ENSG00000171812, ENSG00000198739, ENSG00000283802, ENSG00000112280, ENSG00000188783, ENSG00000164692, ENSG00000156140, ENSG00000123500, ENSG00000162552, ENSG00000278466, ENSG00000162951, ENSG00000278468, ENSG00000179796, ENSG00000130203, ENSG00000164619, ENSG00000186907, ENSG0000…	5010	259	20472	1.89323	3.9e-11	3.9e-12	3.7e-12
CC	platelet alpha granule membrane	11	0.169179	0.00259895	ENSG00000102362, ENSG00000241822, ENSG00000135218, ENSG00000243804, ENSG00000240008, ENSG00000174175, ENSG00000243003, ENSG00000005961, ENSG00000156535, ENSG00000113140, ENSG00000169851, ENSG00000204424, ENSG00000259207, ENSG00000240957, ENSG00000145685, ENSG00000239741, ENSG00000145335	5010	17	20472	2.64403	0.960112	0.0564474	0.0535293
CC	platelet alpha granule lumen	33	0.507536	2.88e-05	ENSG00000124491, ENSG00000163737, ENSG00000122194, ENSG00000171560, ENSG00000149131, ENSG00000172432, ENSG00000288508, ENSG00000171564, ENSG00000137801, ENSG00000115414, ENSG00000138798, ENSG00000100568, ENSG00000129009, ENSG00000184500, ENSG00000102265, ENSG00000106366, ENSG00000113905, ENSG00000197461, ENSG00000110799, ENSG00000149781, ENSG00000077522, ENSG00000113889, ENSG00000138722, ENSG0000…	5010	67	20472	2.01262	0.035081	0.000992	0.000941
CC	anchored component of membrane	47	0.722855	5.91e-05	ENSG00000151892, ENSG00000162747, ENSG00000176956, ENSG00000132692, ENSG00000169344, ENSG00000141096, ENSG00000277494, ENSG00000236183, ENSG00000085063, ENSG00000235452, ENSG00000105388, ENSG00000183715, ENSG00000113805, ENSG00000160932, ENSG00000278032, ENSG00000130768, ENSG00000140945, ENSG00000228250, ENSG00000156219, ENSG00000003436, ENSG00000156535, ENSG00000086548, ENSG00000228859, ENSG0000…	5010	111	20472	1.7302	0.0705814	0.00192615	0.00182658
CC	intrinsic component of plasma membrane	18	0.276838	0.00682684	ENSG00000135404, ENSG00000184408, ENSG00000174233, ENSG00000116329, ENSG00000136531, ENSG00000159346, ENSG00000120519, ENSG00000156219, ENSG00000134853, ENSG00000138622, ENSG00000154589, ENSG00000198959, ENSG00000100678, ENSG00000063660, ENSG00000147257, ENSG00000274348, ENSG00000106278, ENSG00000167964, ENSG00000127412	5010	39	20472	1.88595	0.999793	0.114211	0.108307
CC	neuromuscular junction	26	0.399877	0.0793056	ENSG00000135902, ENSG00000181104, ENSG00000130477, ENSG00000175084, ENSG00000112769, ENSG00000137766, ENSG00000099365, ENSG00000170175, ENSG00000283946, ENSG00000169760, ENSG00000135919, ENSG00000100321, ENSG00000105467, ENSG00000134569, ENSG00000133110, ENSG00000135333, ENSG00000154639, ENSG00000115665, ENSG00000136425, ENSG00000188153, ENSG00000143801, ENSG00000162065, ENSG00000100678, ENSG0000…	5010	78	20472	1.36208	1	0.613627	0.581905
CC	haptoglobin-hemoglobin complex	8	0.123039	0.00664325	ENSG00000206172, ENSG00000244734, ENSG00000188536, ENSG00000257017, ENSG00000196565, ENSG00000206177, ENSG00000086506, ENSG00000223609	5010	11	20472	2.9718	0.999739	0.112778	0.106948
CC	AMPA glutamate receptor complex	14	0.215318	0.00424854	ENSG00000155511, ENSG00000174871, ENSG00000237515, ENSG00000142408, ENSG00000152578, ENSG00000006116, ENSG00000118733, ENSG00000166862, ENSG00000188730, ENSG00000169169, ENSG00000120251, ENSG00000187902, ENSG00000075429, ENSG00000188803	5010	26	20472	2.20028	0.994861	0.0834873	0.0791713
CC	chloride channel complex	28	0.430637	6.93e-06	ENSG00000094755, ENSG00000142959, ENSG00000001626, ENSG00000151834, ENSG00000112782, ENSG00000206394, ENSG00000226248, ENSG00000011677, ENSG00000101958, ENSG00000187730, ENSG00000230685, ENSG00000223639, ENSG00000039987, ENSG00000102287, ENSG00000127325, ENSG00000169504, ENSG00000109158, ENSG00000022355, ENSG00000111886, ENSG00000113327, ENSG00000153923, ENSG00000047617, ENSG00000268089, ENSG0000…	5010	50	20472	2.28829	0.00854416	0.00026	0.000247
CC	sarcolemma	48	0.738234	5.85e-06	ENSG00000172270, ENSG00000106128, ENSG00000089060, ENSG00000129682, ENSG00000182718, ENSG00000128591, ENSG00000158445, ENSG00000198626, ENSG00000142583, ENSG00000206379, ENSG00000144681, ENSG00000121361, ENSG00000006071, ENSG00000146147, ENSG00000181856, ENSG00000035403, ENSG00000206480, ENSG00000089250, ENSG00000134769, ENSG00000172164, ENSG00000118160, ENSG00000132429, ENSG00000112038, ENSG0000…	5010	106	20472	1.85037	0.00721332	0.000226	0.000215
CC	melanosome	33	0.507536	0.0764661	ENSG00000111737, ENSG00000172270, ENSG00000042493, ENSG00000213760, ENSG00000232280, ENSG00000135404, ENSG00000128595, ENSG00000044574, ENSG00000182718, ENSG00000137563, ENSG00000136238, ENSG00000230900, ENSG00000166794, ENSG00000166598, ENSG00000224740, ENSG00000223654, ENSG00000117450, ENSG00000206379, ENSG00000234668, ENSG00000234920, ENSG00000230143, ENSG00000100321, ENSG00000101850, ENSG0000…	5010	103	20472	1.30918	1	0.598174	0.56725
CC	neuron projection	157	2.41464	3.96e-13	ENSG00000129167, ENSG00000129682, ENSG00000091664, ENSG00000170175, ENSG00000120903, ENSG00000080644, ENSG00000213949, ENSG00000117971, ENSG00000145934, ENSG00000101958, ENSG00000082556, ENSG00000187730, ENSG00000101438, ENSG00000122012, ENSG00000109158, ENSG00000175592, ENSG00000155961, ENSG00000113805, ENSG00000128482, ENSG00000196154, ENSG00000127152, ENSG00000186907, ENSG00000135333, ENSG0000…	5010	379	20472	1.69271	4.9e-10	4.08e-11	3.87e-11
CC	neuronal cell body	150	2.30698	2.38e-08	ENSG00000151892, ENSG00000273608, ENSG00000112964, ENSG00000107779, ENSG00000080644, ENSG00000148408, ENSG00000162670, ENSG00000167325, ENSG00000163485, ENSG00000157193, ENSG00000187730, ENSG00000144285, ENSG00000143199, ENSG00000274665, ENSG00000130203, ENSG00000064692, ENSG00000141837, ENSG00000118160, ENSG00000135333, ENSG00000181195, ENSG00000198216, ENSG00000181072, ENSG00000157103, ENSG0000…	5010	407	20472	1.50598	2.94e-05	1.28e-06	1.21e-06
CC	axon initial segment	13	0.199938	0.00137033	ENSG00000281151, ENSG00000177301, ENSG00000144191, ENSG00000283154, ENSG00000075043, ENSG00000187094, ENSG00000111262, ENSG00000160460, ENSG00000184144, ENSG00000184156, ENSG00000144285, ENSG00000182255, ENSG00000163531, ENSG00000166963	5010	21	20472	2.52957	0.816884	0.0332642	0.0315446
CC	terminal bouton	23	0.353737	0.00990126	ENSG00000130477, ENSG00000176884, ENSG00000180176, ENSG00000090013, ENSG00000042781, ENSG00000148053, ENSG00000105737, ENSG00000137766, ENSG00000282830, ENSG00000175544, ENSG00000187094, ENSG00000172137, ENSG00000164099, ENSG00000145920, ENSG00000163485, ENSG00000036565, ENSG00000070729, ENSG00000162065, ENSG00000109991, ENSG00000164418, ENSG00000101188, ENSG00000165646, ENSG00000166569, ENSG0000…	5010	56	20472	1.67827	0.999996	0.157151	0.149027
CC	dendritic spine	53	0.815134	0.0328625	ENSG00000149295, ENSG00000159217, ENSG00000136379, ENSG00000163485, ENSG00000145934, ENSG00000099260, ENSG00000109991, ENSG00000183454, ENSG00000018625, ENSG00000089250, ENSG00000184408, ENSG00000176884, ENSG00000118160, ENSG00000077522, ENSG00000155926, ENSG00000006740, ENSG00000152578, ENSG00000197959, ENSG00000085733, ENSG00000070808, ENSG00000169398, ENSG00000101188, ENSG00000101463, ENSG0000…	5010	168	20472	1.28911	1	0.339031	0.321504
CC	dendritic shaft	17	0.261458	0.0524899	ENSG00000197283, ENSG00000174871, ENSG00000196277, ENSG00000284096, ENSG00000170396, ENSG00000227460, ENSG00000005249, ENSG00000092051, ENSG00000164850, ENSG00000143801, ENSG00000185133, ENSG00000169760, ENSG00000186479, ENSG00000102468, ENSG00000168959, ENSG00000101188, ENSG00000166963, ENSG00000183853, ENSG00000101463	5010	44	20472	1.57877	1	0.448155	0.424987
CC	lysosomal lumen	34	0.522916	0.0185203	ENSG00000134812, ENSG00000170091, ENSG00000204099, ENSG00000135047, ENSG00000114646, ENSG00000196743, ENSG00000132692, ENSG00000064601, ENSG00000134575, ENSG00000173546, ENSG00000100600, ENSG00000084674, ENSG00000183098, ENSG00000188783, ENSG00000147257, ENSG00000179163, ENSG00000185339, ENSG00000076716, ENSG00000179399, ENSG00000197641, ENSG00000138744, ENSG00000136943, ENSG00000115884, ENSG0000…	5010	96	20472	1.44721	1	0.224785	0.213165
CC	perikaryon	62	0.953553	0.00066	ENSG00000149295, ENSG00000105711, ENSG00000180176, ENSG00000137941, ENSG00000158445, ENSG00000187094, ENSG00000213949, ENSG00000169862, ENSG00000082556, ENSG00000145451, ENSG00000130707, ENSG00000164418, ENSG00000108387, ENSG00000181754, ENSG00000184408, ENSG00000144191, ENSG00000128482, ENSG00000118160, ENSG00000186907, ENSG00000181195, ENSG00000112038, ENSG00000154997, ENSG00000136943, ENSG0000…	5010	171	20472	1.48156	0.55813	0.0173717	0.0164736
CC	membrane raft	75	1.15349	0.0390685	ENSG00000172270, ENSG00000181467, ENSG00000130037, ENSG00000182718, ENSG00000144481, ENSG00000116329, ENSG00000213949, ENSG00000155897, ENSG00000116288, ENSG00000275555, ENSG00000169347, ENSG00000168497, ENSG00000164690, ENSG00000206379, ENSG00000109991, ENSG00000232421, ENSG00000120156, ENSG00000276289, ENSG00000183853, ENSG00000181856, ENSG00000147676, ENSG00000035403, ENSG00000088053, ENSG0000…	5010	251	20472	1.22098	1	0.380841	0.361153
CC	apical part of cell	30	0.461396	0.00832268	ENSG00000104267, ENSG00000151012, ENSG00000095203, ENSG00000134830, ENSG00000004975, ENSG00000131462, ENSG00000240583, ENSG00000006611, ENSG00000113073, ENSG00000008394, ENSG00000100600, ENSG00000153291, ENSG00000015413, ENSG00000169504, ENSG00000103375, ENSG00000104067, ENSG00000069122, ENSG00000077943, ENSG00000103942, ENSG00000213853, ENSG00000143839, ENSG00000112578, ENSG00000136943, ENSG0000…	5010	78	20472	1.57163	0.999968	0.13738	0.130278
CC	synapse	194	2.9837	6.68e-14	ENSG00000149295, ENSG00000181104, ENSG00000113657, ENSG00000179388, ENSG00000080644, ENSG00000166073, ENSG00000171303, ENSG00000148408, ENSG00000145934, ENSG00000163485, ENSG00000183098, ENSG00000274665, ENSG00000109158, ENSG00000150275, ENSG00000268089, ENSG00000198216, ENSG00000152214, ENSG00000145920, ENSG00000186472, ENSG00000120885, ENSG00000101306, ENSG00000172519, ENSG00000163251, ENSG0000…	5010	488	20472	1.62444	8.26e-11	7.51e-12	7.12e-12
CC	postsynaptic membrane	79	1.21501	1e-11	ENSG00000181104, ENSG00000237515, ENSG00000198785, ENSG00000170175, ENSG00000120903, ENSG00000080644, ENSG00000158445, ENSG00000117971, ENSG00000101958, ENSG00000145934, ENSG00000187372, ENSG00000187730, ENSG00000168135, ENSG00000169860, ENSG00000145451, ENSG00000183454, ENSG00000164418, ENSG00000183775, ENSG00000215045, ENSG00000168539, ENSG00000102287, ENSG00000169306, ENSG00000184408, ENSG0000…	5010	158	20472	2.04311	1.24e-08	8.87e-10	8.41e-10
CC	perinuclear region of cytoplasm	204	3.1375	0.089175	ENSG00000197372, ENSG00000132612, ENSG00000197496, ENSG00000158445, ENSG00000151014, ENSG00000154645, ENSG00000085662, ENSG00000132170, ENSG00000158560, ENSG00000055332, ENSG00000102886, ENSG00000086991, ENSG00000188425, ENSG00000143199, ENSG00000223639, ENSG00000147676, ENSG00000013016, ENSG00000111907, ENSG00000198570, ENSG00000133710, ENSG00000196154, ENSG00000113645, ENSG00000047936, ENSG0000…	5010	763	20472	1.09252	1	0.662746	0.628485
CC	extracellular exosome	670	10.3045	5.68e-11	ENSG00000005189, ENSG00000196604, ENSG00000263761, ENSG00000273572, ENSG00000205403, ENSG00000156140, ENSG00000274665, ENSG00000147676, ENSG00000115828, ENSG00000092621, ENSG00000113889, ENSG00000168140, ENSG00000159403, ENSG00000170465, ENSG00000171314, ENSG00000170458, ENSG00000276613, ENSG00000010319, ENSG00000101421, ENSG00000127831, ENSG00000235067, ENSG00000186818, ENSG00000262217, ENSG0000…	5010	2218	20472	1.23434	7.03e-08	4.69e-09	4.45e-09
CC	anchoring junction	200	3.07598	6.57e-17	ENSG00000091664, ENSG00000080644, ENSG00000158445, ENSG00000115155, ENSG00000145934, ENSG00000099260, ENSG00000136099, ENSG00000168135, ENSG00000122012, ENSG00000183775, ENSG00000162951, ENSG00000109158, ENSG00000110934, ENSG00000128482, ENSG00000156011, ENSG00000161509, ENSG00000142408, ENSG00000176204, ENSG00000268089, ENSG00000171552, ENSG00000157103, ENSG00000152578, ENSG00000145920, ENSG0000…	5010	481	20472	1.69906	1.37e-13	9.04e-15	8.57e-15
CC	endocytic vesicle lumen	11	0.169179	0.00457281	ENSG00000113140, ENSG00000118137, ENSG00000206172, ENSG00000130203, ENSG00000166598, ENSG00000244734, ENSG00000084674, ENSG00000188536, ENSG00000257017, ENSG00000135047, ENSG00000179218	5010	18	20472	2.49714	0.996566	0.0870945	0.082592
CC	cell periphery	19	0.292218	0.0899801	ENSG00000089250, ENSG00000124140, ENSG00000151276, ENSG00000135218, ENSG00000129244, ENSG00000143409, ENSG00000136114, ENSG00000136425, ENSG00000112562, ENSG00000120885, ENSG00000185052, ENSG00000282956, ENSG00000163083, ENSG00000185043, ENSG00000169750, ENSG00000109062, ENSG00000162458, ENSG00000101311, ENSG00000186847, ENSG00000182600	5010	54	20472	1.43775	1	0.663068	0.628789
CC	blood microparticle	72	1.10735	1.35e-10	ENSG00000073754, ENSG00000206172, ENSG00000204390, ENSG00000180210, ENSG00000243238, ENSG00000004939, ENSG00000149131, ENSG00000236625, ENSG00000211648, ENSG00000196565, ENSG00000173369, ENSG00000196604, ENSG00000143632, ENSG00000159251, ENSG00000142748, ENSG00000230685, ENSG00000226704, ENSG00000184500, ENSG00000167768, ENSG00000223639, ENSG00000182326, ENSG00000160339, ENSG00000130203, ENSG0000…	5010	145	20472	2.02902	1.67e-07	1.04e-08	9.87e-09
CC	Schaffer collateral - CA1 synapse	29	0.446017	0.0632685	ENSG00000156564, ENSG00000140937, ENSG00000122194, ENSG00000152822, ENSG00000169181, ENSG00000116147, ENSG00000006116, ENSG00000155897, ENSG00000008056, ENSG00000170425, ENSG00000148948, ENSG00000161681, ENSG00000157152, ENSG00000109991, ENSG00000107295, ENSG00000168959, ENSG00000168539, ENSG00000184009, ENSG00000043591, ENSG00000179915, ENSG00000135333, ENSG00000188191, ENSG00000196358, ENSG0000…	5010	87	20472	1.36208	1	0.518718	0.491902
CC	presynapse	47	0.722855	0.0223679	ENSG00000130477, ENSG00000104863, ENSG00000273608, ENSG00000116288, ENSG00000115155, ENSG00000154917, ENSG00000101438, ENSG00000183691, ENSG00000157152, ENSG00000107295, ENSG00000140600, ENSG00000181856, ENSG00000101180, ENSG00000118160, ENSG00000179915, ENSG00000081803, ENSG00000173898, ENSG00000167654, ENSG00000197959, ENSG00000275326, ENSG00000131094, ENSG00000185345, ENSG00000108576, ENSG0000…	5010	143	20472	1.34303	1	0.26124	0.247735
CC	plasma membrane protein complex	8	0.123039	0.0973092	ENSG00000168447, ENSG00000072840, ENSG00000151892, ENSG00000166828, ENSG00000182718, ENSG00000109062, ENSG00000168509, ENSG00000197747	5010	17	20472	1.92293	1	0.692958	0.657134
CC	postsynaptic density membrane	18	0.276838	0.0159328	ENSG00000104863, ENSG00000161509, ENSG00000142408, ENSG00000077522, ENSG00000152822, ENSG00000006116, ENSG00000136379, ENSG00000273079, ENSG00000111052, ENSG00000166862, ENSG00000166342, ENSG00000157087, ENSG00000120251, ENSG00000183454, ENSG00000168959, ENSG00000187902, ENSG00000101463, ENSG00000075429	5010	42	20472	1.75124	1	0.20763	0.196896
CC	glutamatergic synapse	145	2.23008	7.25e-10	ENSG00000149295, ENSG00000179542, ENSG00000237515, ENSG00000136531, ENSG00000132692, ENSG00000132970, ENSG00000120907, ENSG00000169181, ENSG00000136379, ENSG00000198739, ENSG00000282318, ENSG00000136099, ENSG00000187730, ENSG00000159251, ENSG00000183098, ENSG00000169860, ENSG00000169067, ENSG00000185313, ENSG00000168539, ENSG00000147676, ENSG00000162951, ENSG00000150394, ENSG00000130203, ENSG0000…	5010	373	20472	1.58848	8.98e-07	4.72e-08	4.48e-08
CC	integral component of postsynaptic membrane	26	0.399877	0.000125	ENSG00000149295, ENSG00000140538, ENSG00000114646, ENSG00000120907, ENSG00000117114, ENSG00000196517, ENSG00000163485, ENSG00000136099, ENSG00000082556, ENSG00000187730, ENSG00000169760, ENSG00000102468, ENSG00000168959, ENSG00000075429, ENSG00000133216, ENSG00000132164, ENSG00000181072, ENSG00000112038, ENSG00000157103, ENSG00000111262, ENSG00000276996, ENSG00000118946, ENSG00000100678, ENSG0000…	5010	51	20472	2.08317	0.142898	0.00385472	0.00365544
CC	integral component of presynaptic membrane	41	0.630575	4.57e-10	ENSG00000149295, ENSG00000177301, ENSG00000114948, ENSG00000108947, ENSG00000162989, ENSG00000105737, ENSG00000116329, ENSG00000136531, ENSG00000120907, ENSG00000155897, ENSG00000196517, ENSG00000163485, ENSG00000082556, ENSG00000109991, ENSG00000102468, ENSG00000185313, ENSG00000106089, ENSG00000168539, ENSG00000133019, ENSG00000133216, ENSG00000110436, ENSG00000160716, ENSG00000179915, ENSG0000…	5010	66	20472	2.53841	5.66e-07	3.14e-08	2.98e-08
CC	integral component of postsynaptic density membrane	30	0.461396	1.49e-05	ENSG00000155511, ENSG00000156564, ENSG00000108947, ENSG00000174871, ENSG00000237515, ENSG00000198785, ENSG00000105737, ENSG00000116329, ENSG00000152208, ENSG00000169181, ENSG00000006116, ENSG00000198739, ENSG00000148948, ENSG00000183454, ENSG00000168539, ENSG00000188803, ENSG00000133019, ENSG00000150594, ENSG00000126243, ENSG00000135333, ENSG00000176204, ENSG00000178568, ENSG00000158258, ENSG0000…	5010	57	20472	2.15065	0.0182543	0.000542	0.000514
CC	tertiary granule lumen	20	0.307598	0.0603629	ENSG00000115828, ENSG00000244734, ENSG00000134827, ENSG00000110203, ENSG00000096006, ENSG00000008438, ENSG00000137563, ENSG00000117984, ENSG00000118113, ENSG00000138413, ENSG00000102837, ENSG00000035862, ENSG00000164047, ENSG00000119801, ENSG00000100985, ENSG00000257017, ENSG00000185432, ENSG00000163736, ENSG00000012223, ENSG00000143520	5010	55	20472	1.4859	1	0.498195	0.47244
MF	core promoter proximal region sequence-specific DNA binding	24	0.369117	0.0110498	ENSG00000105610, ENSG00000016082, ENSG00000273706, ENSG00000137309, ENSG00000007968, ENSG00000139445, ENSG00000134532, ENSG00000008196, ENSG00000123405, ENSG00000185155, ENSG00000187079, ENSG00000125820, ENSG00000276043, ENSG00000101412, ENSG00000275410, ENSG00000181315, ENSG00000198176, ENSG00000276194, ENSG00000129173, ENSG00000282899, ENSG00000163132, ENSG00000118985, ENSG00000119715, ENSG0000…	4752	58	18811	1.63802	1	0.419403	0.414366
MF	transcriptional activator activity, RNA polymerase II transcription regulatory region sequence-specific binding	142	2.18394	0.0130857	ENSG00000016082, ENSG00000173320, ENSG00000179388, ENSG00000196967, ENSG00000170577, ENSG00000143995, ENSG00000205922, ENSG00000100625, ENSG00000185155, ENSG00000165702, ENSG00000089225, ENSG00000141579, ENSG00000163884, ENSG00000126456, ENSG00000175592, ENSG00000198176, ENSG00000198298, ENSG00000127152, ENSG00000152977, ENSG00000163132, ENSG00000168269, ENSG00000125813, ENSG00000164107, ENSG0000…	4752	473	18811	1.1884	1	0.450321	0.444912
MF	protease binding	36	0.553676	0.0642615	ENSG00000232280, ENSG00000104689, ENSG00000182718, ENSG00000177706, ENSG00000115414, ENSG00000282147, ENSG00000224740, ENSG00000035862, ENSG00000223654, ENSG00000157150, ENSG00000188488, ENSG00000206379, ENSG00000125726, ENSG00000281429, ENSG00000164692, ENSG00000188404, ENSG00000277571, ENSG00000148346, ENSG00000230143, ENSG00000130706, ENSG00000259207, ENSG00000204936, ENSG00000166535, ENSG0000…	4752	109	18811	1.30741	1	1	0.988372
MF	actin binding	103	1.58413	0.0240748	ENSG00000105357, ENSG00000073712, ENSG00000132613, ENSG00000064042, ENSG00000197893, ENSG00000065534, ENSG00000132970, ENSG00000183091, ENSG00000137460, ENSG00000079385, ENSG00000008056, ENSG00000186765, ENSG00000167207, ENSG00000079308, ENSG00000128245, ENSG00000015285, ENSG00000173210, ENSG00000196154, ENSG00000077522, ENSG00000075340, ENSG00000137877, ENSG00000163092, ENSG00000129170, ENSG0000…	4752	339	18811	1.20274	1	0.69817	0.689785
MF	peroxidase activity	17	0.261458	0.00944276	ENSG00000206172, ENSG00000244734, ENSG00000095303, ENSG00000196565, ENSG00000206177, ENSG00000086506, ENSG00000005381, ENSG00000117450, ENSG00000188536, ENSG00000130508, ENSG00000167419, ENSG00000126432, ENSG00000140279, ENSG00000123131, ENSG00000233276, ENSG00000223609, ENSG00000161544	4752	36	18811	1.86931	1	0.377987	0.373447
MF	endopeptidase inhibitor activity	19	0.292218	0.0209727	ENSG00000113905, ENSG00000102032, ENSG00000211890, ENSG00000198670, ENSG00000197320, ENSG00000236625, ENSG00000077984, ENSG00000113889, ENSG00000003436, ENSG00000228454, ENSG00000228267, ENSG00000156535, ENSG00000167798, ENSG00000164266, ENSG00000224389, ENSG00000167642, ENSG00000124107, ENSG00000184500, ENSG00000166535, ENSG00000162267, ENSG00000124102	4752	45	18811	1.67139	1	0.636829	0.62918
MF	GPI-linked ephrin receptor activity	6	0.0922793	0.0134646	ENSG00000198400, ENSG00000140538, ENSG00000145242, ENSG00000135333, ENSG00000044524, ENSG00000070886	4752	7	18811	3.39304	1	0.451327	0.445906
MF	receptor binding	135	2.07628	7.16e-05	ENSG00000181104, ENSG00000130037, ENSG00000130830, ENSG00000151892, ENSG00000171388, ENSG00000137345, ENSG00000213949, ENSG00000148926, ENSG00000145934, ENSG00000204435, ENSG00000085265, ENSG00000124557, ENSG00000166997, ENSG00000162552, ENSG00000130203, ENSG00000234096, ENSG00000002745, ENSG00000105989, ENSG00000113889, ENSG00000154639, ENSG00000134245, ENSG00000248099, ENSG00000120885, ENSG0000…	4752	396	18811	1.3495	0.168779	0.0115026	0.0113644
MF	integrin binding	61	0.938173	0.000475	ENSG00000114948, ENSG00000073712, ENSG00000151892, ENSG00000187608, ENSG00000113578, ENSG00000164171, ENSG00000073670, ENSG00000064205, ENSG00000213949, ENSG00000231608, ENSG00000154721, ENSG00000164176, ENSG00000115232, ENSG00000206258, ENSG00000101311, ENSG00000168615, ENSG00000236221, ENSG00000133317, ENSG00000177697, ENSG00000236236, ENSG00000091136, ENSG00000077522, ENSG00000213853, ENSG0000…	4752	161	18811	1.49982	0.706328	0.0453704	0.0448255
MF	structural constituent of cytoskeleton	40	0.615195	0.00658149	ENSG00000175084, ENSG00000176014, ENSG00000095203, ENSG00000029534, ENSG00000136059, ENSG00000070182, ENSG00000137822, ENSG00000171346, ENSG00000155833, ENSG00000131462, ENSG00000171403, ENSG00000143632, ENSG00000118898, ENSG00000171914, ENSG00000125864, ENSG00000183311, ENSG00000227739, ENSG00000232421, ENSG00000186847, ENSG00000184009, ENSG00000101162, ENSG00000066032, ENSG00000261456, ENSG0000…	4752	107	18811	1.47983	1	0.303336	0.299693
MF	extracellular matrix structural constituent	75	1.15349	8.98e-13	ENSG00000138759, ENSG00000049323, ENSG00000112769, ENSG00000138315, ENSG00000060718, ENSG00000171502, ENSG00000058085, ENSG00000231608, ENSG00000171812, ENSG00000164176, ENSG00000169347, ENSG00000187498, ENSG00000169344, ENSG00000112280, ENSG00000206258, ENSG00000188783, ENSG00000164692, ENSG00000123500, ENSG00000130508, ENSG00000236221, ENSG00000050767, ENSG00000236236, ENSG00000091136, ENSG0000…	4752	138	18811	2.15138	2.32e-09	4.64e-10	4.58e-10
MF	delayed rectifier potassium channel activity	16	0.246078	0.0092562	ENSG00000281151, ENSG00000176076, ENSG00000130037, ENSG00000177301, ENSG00000178342, ENSG00000075043, ENSG00000158445, ENSG00000111262, ENSG00000152049, ENSG00000184156, ENSG00000055118, ENSG00000182255, ENSG00000182674, ENSG00000276289, ENSG00000168418, ENSG00000129159, ENSG00000124134	4752	33	18811	1.91929	1	0.377987	0.373447
MF	oxygen transporter activity	9	0.138419	0.0287237	ENSG00000206172, ENSG00000244734, ENSG00000188536, ENSG00000196565, ENSG00000206177, ENSG00000086506, ENSG00000223609, ENSG00000274665, ENSG00000161544	4752	16	18811	2.22668	1	0.776345	0.76702
MF	calcium ion binding	287	4.41403	2.09e-15	ENSG00000162949, ENSG00000042493, ENSG00000049449, ENSG00000095587, ENSG00000213023, ENSG00000128595, ENSG00000049323, ENSG00000284227, ENSG00000117215, ENSG00000284468, ENSG00000243232, ENSG00000112562, ENSG00000148408, ENSG00000115155, ENSG00000273572, ENSG00000145934, ENSG00000251664, ENSG00000136099, ENSG00000169344, ENSG00000164690, ENSG00000255346, ENSG00000167968, ENSG00000184500, ENSG0000…	4752	752	18811	1.51077	5.44e-12	1.79e-12	1.77e-12
MF	phospholipid binding	46	0.707475	0.00196623	ENSG00000102362, ENSG00000105499, ENSG00000130477, ENSG00000091583, ENSG00000132613, ENSG00000128298, ENSG00000110243, ENSG00000137766, ENSG00000070182, ENSG00000118473, ENSG00000158786, ENSG00000136931, ENSG00000117215, ENSG00000158006, ENSG00000118137, ENSG00000168497, ENSG00000084674, ENSG00000021826, ENSG00000100003, ENSG00000163586, ENSG00000049283, ENSG00000145335, ENSG00000103066, ENSG0000…	4752	120	18811	1.51744	0.993779	0.120829	0.119378
MF	calcium-dependent phospholipid binding	24	0.369117	0.00398066	ENSG00000178773, ENSG00000105499, ENSG00000213023, ENSG00000182718, ENSG00000168907, ENSG00000249715, ENSG00000159337, ENSG00000173227, ENSG00000188089, ENSG00000138772, ENSG00000158220, ENSG00000100884, ENSG00000109511, ENSG00000124772, ENSG00000135636, ENSG00000285221, ENSG00000129990, ENSG00000196353, ENSG00000104537, ENSG00000196975, ENSG00000170743, ENSG00000265190, ENSG00000011347, ENSG0000…	4752	54	18811	1.75935	0.999966	0.214043	0.211473
MF	structural constituent of muscle	20	0.307598	0.00527038	ENSG00000198363, ENSG00000104369, ENSG00000092841, ENSG00000077522, ENSG00000196465, ENSG00000120729, ENSG00000078114, ENSG00000167460, ENSG00000248746, ENSG00000133020, ENSG00000134571, ENSG00000129170, ENSG00000183091, ENSG00000140416, ENSG00000101335, ENSG00000162614, ENSG00000196091, ENSG00000183963, ENSG00000274137, ENSG00000036448, ENSG00000165887	4752	43	18811	1.84118	0.999999	0.256433	0.253353
MF	electron carrier activity	25	0.384497	0.0576265	ENSG00000198363, ENSG00000105379, ENSG00000072682, ENSG00000069535, ENSG00000137869, ENSG00000132837, ENSG00000065833, ENSG00000204370, ENSG00000053371, ENSG00000085662, ENSG00000145494, ENSG00000086991, ENSG00000178741, ENSG00000178445, ENSG00000178127, ENSG00000140505, ENSG00000092621, ENSG00000025423, ENSG00000112695, ENSG00000140374, ENSG00000005194, ENSG00000124588, ENSG00000166347, ENSG0000…	4752	70	18811	1.41377	1	1	0.988372
MF	ligand-gated ion channel activity	21	0.322978	9.25e-06	ENSG00000155511, ENSG00000144191, ENSG00000176884, ENSG00000161509, ENSG00000198785, ENSG00000160716, ENSG00000105737, ENSG00000170175, ENSG00000152208, ENSG00000080644, ENSG00000152578, ENSG00000117971, ENSG00000273079, ENSG00000116032, ENSG00000070729, ENSG00000283946, ENSG00000169684, ENSG00000120251, ENSG00000101204, ENSG00000182771, ENSG00000183454, ENSG00000164418	4752	32	18811	2.59779	0.0235876	0.00183616	0.00181411
MF	symporter activity	37	0.569056	1.73e-05	ENSG00000170190, ENSG00000110628, ENSG00000197496, ENSG00000262217, ENSG00000179520, ENSG00000091664, ENSG00000163817, ENSG00000072041, ENSG00000174358, ENSG00000137860, ENSG00000088836, ENSG00000185052, ENSG00000138074, ENSG00000165449, ENSG00000256870, ENSG00000148942, ENSG00000105641, ENSG00000130821, ENSG00000110436, ENSG00000115902, ENSG00000120519, ENSG00000152779, ENSG00000197106, ENSG0000…	4752	75	18811	1.95288	0.0435464	0.00296818	0.00293253
MF	oxidoreductase activity	74	1.13811	0.0432545	ENSG00000069535, ENSG00000180011, ENSG00000106605, ENSG00000158125, ENSG00000138356, ENSG00000119723, ENSG00000117450, ENSG00000168453, ENSG00000100867, ENSG00000166394, ENSG00000255346, ENSG00000086991, ENSG00000275397, ENSG00000145335, ENSG00000178741, ENSG00000089250, ENSG00000149485, ENSG00000103160, ENSG00000140505, ENSG00000092621, ENSG00000080511, ENSG00000280830, ENSG00000189221, ENSG0000…	4752	241	18811	1.21549	1	0.92581	0.91469
MF	oxygen binding	17	0.261458	0.00944276	ENSG00000206172, ENSG00000180432, ENSG00000244734, ENSG00000180176, ENSG00000137869, ENSG00000118492, ENSG00000196565, ENSG00000206177, ENSG00000086506, ENSG00000188536, ENSG00000160200, ENSG00000148795, ENSG00000163631, ENSG00000165841, ENSG00000223609, ENSG00000274665, ENSG00000161544	4752	36	18811	1.86931	1	0.377987	0.373447
MF	transmembrane transporter activity	66	1.01507	0.000147	ENSG00000110628, ENSG00000101194, ENSG00000130876, ENSG00000197891, ENSG00000197496, ENSG00000149452, ENSG00000004939, ENSG00000091664, ENSG00000133460, ENSG00000151812, ENSG00000196600, ENSG00000116885, ENSG00000119686, ENSG00000110660, ENSG00000142583, ENSG00000084453, ENSG00000138074, ENSG00000166111, ENSG00000122012, ENSG00000004809, ENSG00000109667, ENSG00000157703, ENSG00000100170, ENSG0000…	4752	171	18811	1.52786	0.316424	0.0181138	0.0178962
MF	peptidase inhibitor activity	10	0.153799	0.0305558	ENSG00000101074, ENSG00000102032, ENSG00000177398, ENSG00000164530, ENSG00000035862, ENSG00000101448, ENSG00000077984, ENSG00000124116, ENSG00000166535, ENSG00000102265	4752	19	18811	2.08344	1	0.804739	0.795074
MF	ankyrin binding	10	0.153799	0.0433933	ENSG00000132677, ENSG00000281151, ENSG00000168301, ENSG00000160460, ENSG00000004939, ENSG00000187486, ENSG00000128591, ENSG00000070182, ENSG00000075043, ENSG00000157388, ENSG00000112077	4752	20	18811	1.97927	1	0.92581	0.91469
MF	phosphatidylcholine binding	15	0.230698	0.0125758	ENSG00000102230, ENSG00000132975, ENSG00000130724, ENSG00000130208, ENSG00000110243, ENSG00000116745, ENSG00000211899, ENSG00000158874, ENSG00000132465, ENSG00000118137, ENSG00000100979, ENSG00000188488, ENSG00000158220, ENSG00000087237, ENSG00000141179	4752	31	18811	1.91542	1	0.444725	0.439383
MF	haptoglobin binding	7	0.107659	0.020716	ENSG00000206172, ENSG00000244734, ENSG00000188536, ENSG00000196565, ENSG00000206177, ENSG00000086506, ENSG00000223609	4752	10	18811	2.77098	1	0.636523	0.628877
MF	identical protein binding	461	7.09013	0.0580783	ENSG00000156026, ENSG00000145491, ENSG00000263528, ENSG00000113657, ENSG00000135324, ENSG00000284588, ENSG00000132170, ENSG00000204435, ENSG00000055332, ENSG00000160410, ENSG00000274665, ENSG00000182326, ENSG00000180269, ENSG00000240654, ENSG00000181472, ENSG00000131095, ENSG00000137877, ENSG00000171552, ENSG00000157103, ENSG00000159403, ENSG00000157224, ENSG00000275885, ENSG00000134240, ENSG0000…	4752	1712	18811	1.06594	1	1	0.988372
MF	protein homodimerization activity	211	3.24516	0.00536512	ENSG00000107779, ENSG00000285318, ENSG00000282046, ENSG00000004776, ENSG00000145934, ENSG00000164695, ENSG00000142661, ENSG00000157350, ENSG00000185155, ENSG00000169902, ENSG00000111907, ENSG00000074416, ENSG00000130202, ENSG00000156136, ENSG00000130203, ENSG00000099256, ENSG00000171552, ENSG00000136425, ENSG00000151365, ENSG00000166086, ENSG00000102879, ENSG00000139131, ENSG00000164107, ENSG0000…	4752	713	18811	1.17146	0.999999	0.256433	0.253353
MF	organic acid binding	7	0.107659	0.0359599	ENSG00000206172, ENSG00000244734, ENSG00000188536, ENSG00000196565, ENSG00000206177, ENSG00000086506, ENSG00000223609	4752	11	18811	2.51907	1	0.889821	0.879134
MF	ion channel binding	54	0.830514	0.000642	ENSG00000099625, ENSG00000176076, ENSG00000105711, ENSG00000129682, ENSG00000175544, ENSG00000158445, ENSG00000198626, ENSG00000117016, ENSG00000160014, ENSG00000144681, ENSG00000006071, ENSG00000185313, ENSG00000100300, ENSG00000106089, ENSG00000276289, ENSG00000168418, ENSG00000110218, ENSG00000089250, ENSG00000128245, ENSG00000077522, ENSG00000176406, ENSG00000049759, ENSG00000274474, ENSG0000…	4752	140	18811	1.52687	0.809463	0.0534638	0.0528217
MF	calcium-dependent protein binding	39	0.599815	0.00053	ENSG00000127241, ENSG00000101470, ENSG00000188817, ENSG00000187908, ENSG00000182718, ENSG00000174175, ENSG00000197956, ENSG00000189171, ENSG00000176658, ENSG00000008056, ENSG00000163220, ENSG00000163221, ENSG00000143536, ENSG00000138772, ENSG00000157193, ENSG00000160014, ENSG00000106089, ENSG00000204936, ENSG00000160678, ENSG00000089250, ENSG00000090020, ENSG00000129991, ENSG00000160339, ENSG0000…	4752	92	18811	1.67808	0.745541	0.0473827	0.0468136
MF	cell adhesion molecule binding	26	0.399877	0.0333597	ENSG00000132874, ENSG00000218336, ENSG00000171560, ENSG00000171564, ENSG00000131042, ENSG00000148948, ENSG00000115232, ENSG00000273572, ENSG00000145934, ENSG00000169760, ENSG00000126259, ENSG00000109472, ENSG00000259207, ENSG00000183853, ENSG00000277751, ENSG00000276146, ENSG00000182985, ENSG00000104067, ENSG00000099834, ENSG00000130202, ENSG00000073008, ENSG00000142949, ENSG00000133110, ENSG0000…	4752	70	18811	1.47032	1	0.861013	0.850672
MF	extracellular matrix binding	15	0.230698	0.0125758	ENSG00000187908, ENSG00000136114, ENSG00000198732, ENSG00000060718, ENSG00000137801, ENSG00000179954, ENSG00000005961, ENSG00000118785, ENSG00000112562, ENSG00000113140, ENSG00000185585, ENSG00000049540, ENSG00000162745, ENSG00000259207, ENSG00000166106	4752	31	18811	1.91542	1	0.444725	0.439383
MF	actin filament binding	82	1.26115	0.000208	ENSG00000042493, ENSG00000101470, ENSG00000105357, ENSG00000073712, ENSG00000135723, ENSG00000197893, ENSG00000128591, ENSG00000147394, ENSG00000133627, ENSG00000136059, ENSG00000133020, ENSG00000197616, ENSG00000183091, ENSG00000119326, ENSG00000168334, ENSG00000142661, ENSG00000112041, ENSG00000186765, ENSG00000128833, ENSG00000101311, ENSG00000035403, ENSG00000099812, ENSG00000110218, ENSG0000…	4752	225	18811	1.44267	0.415629	0.0244165	0.0241233
MF	alpha-actinin binding	9	0.138419	0.0287237	ENSG00000080709, ENSG00000130037, ENSG00000151276, ENSG00000131435, ENSG00000282956, ENSG00000132170, ENSG00000120729, ENSG00000163092, ENSG00000157388, ENSG00000196090	4752	16	18811	2.22668	1	0.776345	0.76702
MF	scaffold protein binding	24	0.369117	0.0822874	ENSG00000105971, ENSG00000130037, ENSG00000071051, ENSG00000152208, ENSG00000171346, ENSG00000275555, ENSG00000116288, ENSG00000251322, ENSG00000198719, ENSG00000161681, ENSG00000169860, ENSG00000169760, ENSG00000055118, ENSG00000110218, ENSG00000089250, ENSG00000177575, ENSG00000134569, ENSG00000108953, ENSG00000064012, ENSG00000196557, ENSG00000170421, ENSG00000264364, ENSG00000122966, ENSG0000…	4752	69	18811	1.37688	1	1	0.988372

## Sheet: Table 5
miRNA AND HUBGNES
HUBGENES	miRNAs
AKT1	hsa-miR-548h-3p
AKT1	hsa-miR-548ac
AKT1	hsa-miR-548bb-3p
AKT1	hsa-miR-548d-3p
AKT1	hsa-miR-8084
AKT1	hsa-miR-6515-5p
AKT1	hsa-miR-656-3p
AKT1	hsa-miR-4740-3p
AKT1	hsa-miR-1249-5p
AKT1	hsa-miR-6797-5p
AKT1	hsa-miR-4443
AKT1	hsa-miR-12119
ALB	hsa-miR-4708-5p
ALB	hsa-miR-496
ALB	hsa-miR-4307
ALB	hsa-miR-5197-3p
BDNF	hsa-miR-3121-3p
BDNF	hsa-miR-5688
BDNF	hsa-miR-495-3p
BDNF	hsa-miR-95-5p
BDNF	hsa-miR-3924
BDNF	hsa-let-7a-3p
BDNF	hsa-miR-98-3p
BDNF	hsa-miR-4666a-3p
BDNF	hsa-let-7b-3p
BDNF	hsa-let-7f-1-3p
BDNF	hsa-miR-613
BDNF	hsa-miR-1-3p
BDNF	hsa-miR-1284
BDNF	hsa-miR-206
BDNF	hsa-miR-4762-3p
BDNF	hsa-miR-5011-5p
BDNF	hsa-miR-4803
BDNF	hsa-miR-6783-3p
BDNF	hsa-miR-6867-5p
BDNF	hsa-miR-548e-5p
BDNF	hsa-miR-583
BDNF	hsa-miR-5003-5p
BDNF	hsa-miR-1343-3p
BDNF	hsa-miR-933
BDNF	hsa-miR-4423-5p
BDNF	hsa-miR-520d-5p
BDNF	hsa-miR-524-5p
BDNF	hsa-miR-656-3p
BDNF	hsa-miR-4729
BDNF	hsa-miR-1277-5p
BDNF	hsa-miR-330-3p
BDNF	hsa-miR-10a-5p
BDNF	hsa-miR-6818-3p
BDNF	hsa-miR-10b-5p
BDNF	hsa-miR-4427
BDNF	hsa-miR-8068
BDNF	hsa-miR-659-3p
BDNF	hsa-miR-10397-5p
BDNF	hsa-miR-4795-3p
BDNF	hsa-miR-381-3p
BDNF	hsa-miR-300
BDNF	hsa-miR-9898
BDNF	hsa-miR-6742-3p
BDNF	hsa-miR-513b-5p
BDNF	hsa-miR-12129
BDNF	hsa-miR-541-3p
BDNF	hsa-miR-210-3p
BDNF	hsa-miR-654-5p
BDNF	hsa-miR-3065-3p
BDNF	hsa-miR-147b-3p
BDNF	hsa-miR-192-3p
BDNF	hsa-miR-4771
BDNF	hsa-miR-944
BDNF	hsa-miR-7-1-3p
BDNF	hsa-miR-7-2-3p
BDNF	hsa-miR-545-5p
CD4	hsa-miR-7152-3p
CD4	hsa-miR-4710
CD4	hsa-miR-3921
CD4	hsa-miR-4653-5p
CD4	hsa-miR-3663-5p
CD4	hsa-miR-4713-3p
CD4	hsa-miR-4262
CD4	hsa-miR-3184-3p
CD4	hsa-miR-765
CD4	hsa-miR-1343-5p
CD4	hsa-miR-939-5p
CDH1	hsa-miR-4796-3p
CDH1	hsa-miR-4282
CDH1	hsa-miR-4782-3p
CDH1	hsa-miR-6766-3p
CDH1	hsa-miR-219a-5p
CDH1	hsa-miR-6128
CDH1	hsa-miR-627-3p
CDH1	hsa-miR-3658
CDH1	hsa-miR-544a
CDH1	hsa-miR-4668-5p
CDH1	hsa-miR-378g
CDH1	hsa-miR-372-5p
CDH1	hsa-miR-5003-3p
CDH1	hsa-miR-510-5p
CDH1	hsa-miR-7106-5p
CDH1	hsa-miR-548az-5p
CDH1	hsa-miR-548t-5p
CDH1	hsa-miR-1207-5p
CDH1	hsa-miR-1273h-5p
CDH1	hsa-miR-23a-3p
CDH1	hsa-miR-23c
CDH1	hsa-miR-23b-3p
CDH1	hsa-miR-9-3p
CDH1	hsa-miR-3163
CDH1	hsa-miR-6780a-5p
CDH1	hsa-miR-4486
CDH1	hsa-miR-30b-3p
CDH1	hsa-miR-3689b-3p
CDH1	hsa-miR-6779-5p
CDH1	hsa-miR-3689a-3p
CDH1	hsa-miR-3689c
EGF	hsa-miR-4673
EGF	hsa-miR-450b-5p
EGF	hsa-miR-4645-5p
EGF	hsa-miR-4796-5p
EGF	hsa-miR-3618
EGF	hsa-miR-3671
EGF	hsa-miR-1283
EGF	hsa-miR-7154-5p
EGF	hsa-miR-890
EGF	hsa-miR-3943
EGF	hsa-miR-5692a
EGF	hsa-miR-576-5p
EGF	hsa-miR-4742-5p
EGF	hsa-miR-548at-5p
EGFR	hsa-miR-6878-5p
EGFR	hsa-miR-514a-3p
EGFR	hsa-miR-4533
EGFR	hsa-miR-514b-3p
EGFR	hsa-miR-6867-5p
EGFR	hsa-miR-7157-3p
EGFR	hsa-miR-6737-3p
EGFR	hsa-miR-7110-3p
EGFR	hsa-miR-9985
EGFR	hsa-miR-27a-3p
EGFR	hsa-miR-27b-3p
EGFR	hsa-miR-876-3p
EGFR	hsa-miR-5008-3p
EGFR	hsa-miR-4651
EGFR	hsa-miR-548c-3p
EGFR	hsa-miR-6742-3p
EGFR	hsa-miR-608
EGFR	hsa-miR-875-5p
EGFR	hsa-miR-548ao-5p
EGFR	hsa-miR-548ax
EGFR	hsa-miR-7-5p
EGFR	hsa-miR-548e-5p
EGFR	hsa-miR-939-3p
EGFR	hsa-miR-6852-5p
EGFR	hsa-miR-141-3p
EGFR	hsa-miR-200a-3p
EGFR	hsa-miR-4727-3p
EGFR	hsa-miR-1343-3p
EGFR	hsa-miR-6783-3p
EGFR	hsa-miR-133a-3p
EGFR	hsa-miR-133b
EGFR	hsa-miR-1290
EGFR	hsa-miR-6760-5p
EGFR	hsa-miR-12120
EGFR	hsa-miR-6875-3p
EGFR	hsa-miR-3674
EGFR	hsa-miR-6828-3p
EGFR	hsa-miR-7110-5p
EGFR	hsa-miR-6842-5p
EGFR	hsa-miR-1252-5p
EGFR	hsa-miR-3616-5p
EGFR	hsa-miR-573
EGFR	hsa-miR-3929
EGFR	hsa-miR-6819-5p
EGFR	hsa-miR-4328
EGFR	hsa-miR-4478
EGFR	hsa-miR-6737-5p
FN1	hsa-miR-144-3p
FN1	hsa-miR-4318
FN1	hsa-miR-4752
FN1	hsa-miR-4668-5p
FN1	hsa-miR-200c-3p
FN1	hsa-miR-429
FN1	hsa-miR-200b-3p
FN1	hsa-miR-3161
FN1	hsa-miR-7-1-3p
FN1	hsa-miR-4516
FN1	hsa-miR-7-2-3p
FN1	hsa-miR-4531
FN1	hsa-miR-3685
FN1	hsa-miR-6881-3p
FN1	hsa-miR-889-3p
FN1	hsa-miR-12133
FN1	hsa-miR-1271-5p
FN1	hsa-miR-7114-5p
FN1	hsa-miR-4434
FN1	hsa-miR-5703
FN1	hsa-miR-3148
FN1	hsa-miR-96-5p
FN1	hsa-miR-4646-5p
FN1	hsa-miR-6882-5p
FN1	hsa-miR-298
FN1	hsa-miR-3163
FN1	hsa-miR-9985
FN1	hsa-miR-136-5p
FN1	hsa-miR-27a-3p
FN1	hsa-miR-27b-3p
FN1	hsa-miR-3692-3p
FN1	hsa-miR-5692a
FN1	hsa-miR-607
FN1	hsa-miR-613
FN1	hsa-miR-204-3p
FN1	hsa-miR-3160-3p
FN1	hsa-miR-432-5p
FN1	hsa-miR-6830-3p
FN1	hsa-miR-3671
FN1	hsa-miR-4711-3p
FN1	hsa-miR-511-5p
FN1	hsa-miR-3129-5p
FN1	hsa-miR-199a-3p
FN1	hsa-miR-199b-3p
FN1	hsa-miR-1-3p
FN1	hsa-miR-3153
FN1	hsa-miR-892a
FN1	hsa-miR-206
FN1	hsa-miR-513a-5p
GAPDH	hsa-miR-942-3p
GAPDH	hsa-miR-5579-5p
ITGB1	hsa-miR-5692a
ITGB1	hsa-miR-9-3p
ITGB1	hsa-miR-548an
ITGB1	hsa-miR-506-3p
ITGB1	hsa-miR-320d
ITGB1	hsa-miR-548c-3p
ITGB1	hsa-miR-183-5p
ITGB1	hsa-miR-4429
ITGB1	hsa-miR-320c
ITGB1	hsa-miR-320a-3p
ITGB1	hsa-miR-12136
ITGB1	hsa-miR-320b
ITGB1	hsa-miR-374b-3p
ITGB1	hsa-miR-607
ITGB1	hsa-miR-493-5p
ITGB1	hsa-miR-7-1-3p
ITGB1	hsa-miR-7-2-3p
ITGB1	hsa-miR-1279
ITGB1	hsa-miR-3157-3p
ITGB1	hsa-miR-655-3p
ITGB1	hsa-miR-1305
ITGB1	hsa-miR-5582-5p
ITGB1	hsa-miR-3164
ITGB1	hsa-miR-3118
ITGB1	hsa-miR-548az-5p
ITGB1	hsa-miR-548t-5p
ITGB1	hsa-miR-5197-5p
ITGB1	hsa-miR-4308
ITGB1	hsa-miR-6853-3p
ITGB1	hsa-miR-888-3p
ITGB1	hsa-miR-6830-3p
ITGB1	hsa-miR-374c-5p
ITGB1	hsa-miR-134-5p
ITGB1	hsa-miR-4292
ITGB1	hsa-miR-6820-3p
ITGB1	hsa-let-7a-2-3p
ITGB1	hsa-let-7c-3p
ITGB1	hsa-miR-6791-5p
ITGB1	hsa-let-7g-3p
ITGB1	hsa-miR-18b-3p
ITGB1	hsa-miR-6735-3p
ITGB1	hsa-miR-548ah-5p
ITGB1	hsa-miR-3609
ITGB1	hsa-miR-4755-5p
ITGB1	hsa-miR-5006-3p
ITGB1	hsa-miR-498-3p
ITGB1	hsa-miR-4495
SRC	hsa-miR-486-3p
SRC	hsa-miR-5581-3p
SRC	hsa-miR-1208
SRC	hsa-miR-4666a-5p
SRC	hsa-miR-544b
SRC	hsa-miR-218-1-3p
SRC	hsa-miR-3180-5p
SRC	hsa-miR-137-3p
SRC	hsa-miR-12119
SRC	hsa-miR-8485
SRC	hsa-miR-3064-3p
SRC	hsa-miR-203a-3p
SRC	hsa-miR-7107-3p
SRC	hsa-miR-6753-3p
SRC	hsa-miR-141-3p
SRC	hsa-miR-200a-3p
SRC	hsa-miR-7162-3p
SRC	hsa-miR-1207-5p
SRC	hsa-miR-1200
TP53	hsa-miR-381-3p
TP53	hsa-miR-300
TP53	hsa-miR-5701
TP53	hsa-miR-4284
TP53	hsa-miR-6842-3p
TP53	hsa-miR-491-5p
RUNX2	hsa-miR-3148
RUNX2	hsa-miR-196a-1-3p
RUNX2	hsa-miR-135b-5p
RUNX2	hsa-miR-135a-5p
RUNX2	hsa-miR-187-5p
RUNX2	hsa-miR-605-3p
RUNX2	hsa-miR-5088-3p
RUNX2	hsa-miR-30a-5p
RUNX2	hsa-miR-30c-5p
RUNX2	hsa-miR-30b-5p
RUNX2	hsa-miR-2114-5p
RUNX2	hsa-miR-30d-5p
RUNX2	hsa-miR-30e-5p
RUNX2	hsa-miR-539-3p
RUNX2	hsa-miR-3680-3p
RUNX2	hsa-miR-485-3p
RUNX2	hsa-miR-636
RUNX2	hsa-miR-190a-3p
RUNX2	hsa-miR-5692a
RUNX2	hsa-miR-6832-3p
RUNX2	hsa-miR-5011-5p
RUNX2	hsa-miR-12136
RUNX2	hsa-miR-211-5p
RUNX2	hsa-miR-3924
RUNX2	hsa-miR-635
RUNX2	hsa-miR-548n
RUNX2	hsa-miR-6770-5p
RUNX2	hsa-miR-4766-3p
RUNX2	hsa-miR-4670-3p
RUNX2	hsa-miR-204-5p
RUNX2	hsa-miR-6774-5p
RUNX2	hsa-miR-8074
RUNX2	hsa-miR-3065-5p
RUNX2	hsa-miR-302e
RUNX2	hsa-miR-466
RUNX2	hsa-miR-3529-3p
RUNX2	hsa-miR-6739-3p
RUNX2	hsa-miR-1248
RUNX2	hsa-miR-548t-3p
RUNX2	hsa-miR-3119
RUNX2	hsa-miR-8054
RUNX2	hsa-miR-146a-3p
RUNX2	hsa-miR-3121-3p
RUNX2	hsa-miR-30d-3p
RUNX2	hsa-miR-205-5p
RUNX2	hsa-miR-19a-3p
RUNX2	hsa-miR-548aa
RUNX2	hsa-miR-1303
RUNX2	hsa-miR-217-5p
RUNX2	hsa-miR-30a-3p
RUNX2	hsa-miR-548ap-3p
RUNX2	hsa-miR-4656
RUNX2	hsa-miR-548k
RUNX2	hsa-miR-30e-3p
RUNX2	hsa-miR-6728-3p
RUNX2	hsa-miR-548av-5p
RUNX2	hsa-miR-19b-3p
RUNX2	hsa-miR-6882-3p
RUNX2	hsa-miR-218-5p
RUNX2	hsa-miR-6817-3p
RUNX2	hsa-miR-194-3p
RUNX2	hsa-miR-6828-3p
RUNX2	hsa-miR-4703-5p
RUNX2	hsa-miR-2681-5p
RUNX2	hsa-miR-19b-2-5p
RUNX2	hsa-miR-584-5p
RUNX2	hsa-miR-3941
RUNX2	hsa-miR-6857-3p
RUNX2	hsa-miR-4776-3p
RUNX2	hsa-miR-19b-1-5p
RUNX2	hsa-miR-3154
RUNX2	hsa-miR-19a-5p
RUNX2	hsa-miR-520e-3p
RUNX2	hsa-miR-6807-3p
RUNX2	hsa-miR-302c-3p
RUNX2	hsa-miR-302a-3p
RUNX2	hsa-miR-302d-3p
RUNX2	hsa-miR-302b-3p
RUNX2	hsa-miR-4659b-5p
RUNX2	hsa-miR-129-2-3p
RUNX2	hsa-miR-1283
RUNX2	hsa-miR-3942-5p
RUNX2	hsa-miR-129-1-3p
RUNX2	hsa-miR-1825
RUNX2	hsa-miR-4691-3p
RUNX2	hsa-miR-6868-3p
RUNX2	hsa-miR-148a-3p
RUNX2	hsa-miR-152-3p
RUNX2	hsa-miR-373-3p
RUNX2	hsa-miR-607
RUNX2	hsa-miR-148b-3p
RUNX2	hsa-miR-372-3p
RUNX2	hsa-miR-520b-3p
RUNX2	hsa-miR-520c-3p
RUNX2	hsa-miR-153-3p
RUNX2	hsa-miR-520d-3p
RUNX2	hsa-miR-448
RUNX2	hsa-miR-520a-3p
RUNX2	hsa-miR-12123
RUNX2	hsa-miR-5000-5p
RUNX2	hsa-miR-5590-5p
RUNX2	hsa-miR-4672
RUNX2	hsa-let-7c-3p
RUNX2	hsa-miR-1276
HSPA8	hsa-miR-3085-5p
HSPA8	hsa-miR-20a-5p
HSPA8	hsa-miR-20b-5p
HSPA8	hsa-miR-519d-3p
HSPA8	hsa-miR-106a-5p
HSPA8	hsa-miR-526b-3p
HSPA8	hsa-miR-93-5p
HSPA8	hsa-miR-17-5p
HSPA8	hsa-miR-519a-3p
HSPA8	hsa-miR-519b-3p
HSPA8	hsa-miR-519c-3p
HSPA8	hsa-miR-1297
HSPA8	hsa-miR-26b-5p
HSPA8	hsa-miR-26a-5p
HSPA8	hsa-miR-4465
HSPA8	hsa-miR-3911
HSPA8	hsa-miR-4796-3p
HSPA8	hsa-miR-4295
HSPA8	hsa-miR-646
HSPA8	hsa-miR-454-3p
HSPA8	hsa-miR-130b-3p
HSPA8	hsa-miR-130a-3p
HSPA8	hsa-miR-4307
HSPA8	hsa-miR-301a-3p
HSPA8	hsa-miR-301b-3p
HSPA8	hsa-miR-3666
HSPA8	hsa-miR-106a-3p
HSPA8	hsa-miR-548ah-5p
HSPA8	hsa-miR-4436b-5p
HSPA8	hsa-miR-3609
HSPA8	hsa-miR-4524a-5p
HSPA8	hsa-miR-4524b-5p
HSPA8	hsa-miR-205-5p
HSPA8	hsa-miR-221-3p
PSMD2	hsa-miR-361-3p
PSMD2	hsa-miR-4797-3p
PSMD2	hsa-miR-802
GFAP	hsa-miR-608
GFAP	hsa-miR-1343-3p
GFAP	hsa-miR-6783-3p
GFAP	hsa-miR-587
GFAP	hsa-miR-939-3p
GFAP	hsa-miR-6838-5p
GFAP	hsa-miR-6780a-5p
GFAP	hsa-miR-15b-5p
GFAP	hsa-miR-16-5p
GFAP	hsa-miR-4700-5p
GFAP	hsa-miR-6867-5p
GFAP	hsa-miR-15a-5p
GFAP	hsa-miR-195-5p
GFAP	hsa-miR-7155-5p
GFAP	hsa-miR-5187-5p
GFAP	hsa-miR-302c-5p
GFAP	hsa-miR-4530
GFAP	hsa-miR-6812-5p
GFAP	hsa-miR-30b-3p
GFAP	hsa-miR-3689b-3p
GFAP	hsa-miR-4667-5p
GFAP	hsa-miR-497-5p
GFAP	hsa-miR-6779-5p
GFAP	hsa-miR-6798-5p
GFAP	hsa-miR-1273h-5p
GFAP	hsa-miR-3689a-3p
GFAP	hsa-miR-8089
GFAP	hsa-miR-3689c
GFAP	hsa-miR-424-5p
GFAP	hsa-miR-6515-5p
GFAP	hsa-miR-4316
GFAP	hsa-miR-6887-3p
GFAP	hsa-miR-5193
GFAP	hsa-miR-6797-5p
GFAP	hsa-miR-1249-5p
GFAP	hsa-miR-7976
GFAP	hsa-miR-6852-5p
GFAP	hsa-miR-6742-3p
GFAP	hsa-miR-4664-5p
GFAP	hsa-miR-3188
GFAP	hsa-miR-6819-5p
GFAP	hsa-miR-4731-5p
GFAP	hsa-miR-6737-5p
GFAP	hsa-miR-608
MAPK8	hsa-miR-548ac
MAPK8	hsa-miR-548d-3p
MAPK8	hsa-miR-373-5p
MAPK8	hsa-miR-616-5p
MAPK8	hsa-miR-548bb-3p
MAPK8	hsa-miR-371b-5p
MAPK8	hsa-miR-548z
MAPK8	hsa-miR-548c-3p
MAPK8	hsa-miR-5692a
MAPK8	hsa-miR-497-3p
MAPK8	hsa-miR-433-3p
MAPK8	hsa-miR-548x-3p
MAPK8	hsa-miR-548aj-3p
MAPK8	hsa-miR-7154-5p
MAPK8	hsa-miR-4495
MAPK8	hsa-miR-548ae-3p
MAPK8	hsa-miR-548aq-3p
MAPK8	hsa-miR-548ah-3p
MAPK8	hsa-miR-3064-3p
MAPK8	hsa-miR-548j-3p
MAPK8	hsa-miR-548am-3p
MAPK8	hsa-miR-6732-3p
MAPK8	hsa-miR-4698
MAPK8	hsa-miR-3613-3p
MAPK8	hsa-miR-4760-3p
MAPK8	hsa-miR-520g-5p
MAPK8	hsa-miR-4282
MAPK8	hsa-miR-3662
MAPK8	hsa-miR-6504-3p
MAPK8	hsa-miR-181a-2-3p
MAPK8	hsa-miR-582-5p
MAPK8	hsa-miR-10399-5p
MAPK8	hsa-miR-3120-3p
MAPK8	hsa-miR-545-3p
MAPK8	hsa-miR-1468-3p
MAPK8	hsa-miR-6828-3p
MAPK8	hsa-miR-8063
MAPK8	hsa-miR-3617-5p
MAPK8	hsa-miR-4761-3p
MAPK8	hsa-miR-4727-5p
MAPK8	hsa-miR-641
MAPK8	hsa-miR-652-5p
MAPK8	hsa-miR-6862-5p
MAPK8	hsa-miR-548f-5p
MAPK8	hsa-miR-1283
MAPK8	hsa-miR-6817-5p
MAPK8	hsa-miR-372-5p
MAPK8	hsa-miR-4253
MAPK8	hsa-miR-3942-3p
MAPK8	hsa-miR-3973
MAPK8	hsa-miR-548aw
MAPK8	hsa-miR-4769-3p
MAPK8	hsa-miR-329-5p
MAPK8	hsa-miR-520d-5p
MAPK8	hsa-miR-524-5p
MAPK8	hsa-miR-107
MAPK8	hsa-miR-103a-3p
MAPK8	hsa-miR-196b-5p
MAPK8	hsa-miR-197-3p
MAPK8	hsa-miR-8060
MAPK8	hsa-miR-196a-5p
MAPK8	hsa-miR-6733-5p
MAPK8	hsa-miR-4422
MAPK8	hsa-let-7f-2-3p
MAPK8	hsa-miR-548g-3p
MAPK8	hsa-miR-1185-1-3p
MAPK8	hsa-miR-3153
MAPK8	hsa-miR-3123
MAPK8	hsa-miR-1185-2-3p
MAPK8	hsa-miR-6739-5p
MAPK8	hsa-miR-499b-3p
MAPK8	hsa-miR-548t-3p
MAPK8	hsa-miR-548x-5p
MAPK8	hsa-miR-205-3p
MAPK8	hsa-miR-302a-5p
MAPK8	hsa-miR-19a-3p
MAPK8	hsa-miR-548aa
MAPK8	hsa-miR-10393-5p
MAPK8	hsa-miR-548g-5p
MAPK8	hsa-miR-548ap-3p
MAPK8	hsa-miR-499a-3p
MAPK8	hsa-miR-19b-3p
MAPK8	hsa-miR-196a-3p
MAPK8	hsa-miR-548aj-5p
MAPK8	hsa-miR-32-5p
MAPK8	hsa-miR-4452
MAPK8	hsa-miR-4500
MAPK8	hsa-miR-92b-3p
MAPK8	hsa-miR-33b-5p
MAPK8	hsa-miR-33a-5p
MAPK8	hsa-miR-12123
MAPK8	hsa-miR-92a-3p
MAPK8	hsa-miR-505-3p
MAPK8	hsa-miR-214-3p
MAPK8	hsa-miR-539-5p
MAPK8	hsa-miR-548p
MAPK8	hsa-miR-545-5p
MAPK8	hsa-miR-548v
MAPK8	hsa-miR-5000-5p
MAPK8	hsa-miR-3646
MAPK8	hsa-miR-761
MAPK8	hsa-miR-4435
MAPK8	hsa-miR-367-3p
MAPK8	hsa-let-7f-5p
MAPK8	hsa-miR-363-3p
MAPK8	hsa-miR-299-5p
MAPK8	hsa-miR-4762-3p
MAPK8	hsa-miR-98-5p
MAPK8	hsa-miR-3619-5p
MAPK8	hsa-let-7b-5p
MAPK8	hsa-let-7g-5p
MAPK8	hsa-let-7a-5p
MAPK8	hsa-let-7i-5p
MAPK8	hsa-miR-371a-5p
MAPK8	hsa-miR-25-3p
MAPK8	hsa-miR-4289
MAPK8	hsa-let-7e-5p
MAPK8	hsa-let-7c-5p
MAPK8	hsa-miR-4524a-5p
MAPK8	hsa-miR-4458
MAPK8	hsa-let-7d-5p
MAPK8	hsa-miR-4524b-5p
MAPK8	hsa-miR-30a-5p
MAPK8	hsa-miR-6071
MAPK8	hsa-miR-30c-5p
MAPK8	hsa-miR-30b-5p
MAPK8	hsa-miR-892b
MAPK8	hsa-miR-30d-5p
MAPK8	hsa-miR-30e-5p
MAPK8	hsa-miR-6738-3p
MAPK8	hsa-miR-106b-5p
MAPK8	hsa-miR-7844-5p
MAPK8	hsa-miR-106a-5p
MAPK8	hsa-miR-4794
MAPK8	hsa-miR-17-5p
MAPK8	hsa-miR-1255b-2-3p
MAPK8	hsa-miR-1-5p
MAPK8	hsa-miR-664a-5p
MAPK8	hsa-miR-203a-3p
MAPK8	hsa-miR-7155-5p
MAPK8	hsa-miR-9851-5p
MAPK8	hsa-miR-767-3p
MAPK8	hsa-miR-4729
MAPK8	hsa-miR-576-5p
MAPK8	hsa-miR-5697
GNB1	hsa-miR-1252-5p
GNB1	hsa-miR-4291
GNB1	hsa-miR-4282
GNB1	hsa-miR-4470
GNB1	hsa-miR-218-5p
GNB1	hsa-miR-539-3p
GNB1	hsa-miR-1324
GNB1	hsa-miR-485-3p
GNB1	hsa-miR-4804-5p
GNB1	hsa-miR-5191
GNB1	hsa-miR-545-3p
GNB1	hsa-miR-12127
GNB1	hsa-miR-4768-5p
GNB1	hsa-miR-8052
GNB1	hsa-miR-3199
GNB1	hsa-miR-12124
GNB1	hsa-miR-6833-3p
GNB1	hsa-miR-184
GNB1	hsa-miR-101-3p
GNB1	hsa-miR-187-5p
GNB1	hsa-miR-3120-3p
GNB1	hsa-miR-3143
GNB1	hsa-miR-636
GNB1	hsa-miR-4456
GNB1	hsa-miR-29b-2-5p
GNB1	hsa-miR-655-5p
GNB1	hsa-miR-6886-3p
GNB1	hsa-miR-12119
GNB1	hsa-miR-6832-3p
GNB1	hsa-miR-938
GNB1	hsa-miR-3064-3p
GNB1	hsa-miR-1227-3p
RBX1	hsa-miR-514a-3p
RBX1	hsa-miR-100-3p
RBX1	hsa-miR-4801
RBX1	hsa-miR-4731-3p
RBX1	hsa-miR-3120-3p
RBX1	hsa-miR-10395-5p
CAV1	hsa-miR-1305
CAV1	hsa-miR-651-3p
CAV1	hsa-miR-12136
CAV1	hsa-miR-605-3p
CAV1	hsa-miR-7159-5p
CAV1	hsa-miR-4672
CAV1	hsa-miR-6854-5p
CAV1	hsa-miR-3148
CAV1	hsa-miR-9718
CAV1	hsa-miR-124-3p
CAV1	hsa-miR-5002-3p
CAV1	hsa-miR-6839-3p
CAV1	hsa-miR-506-3p
CAV1	hsa-miR-628-5p
CAV1	hsa-miR-4733-3p
CAV1	hsa-miR-3163
CAV1	hsa-miR-96-5p
CAV1	hsa-miR-12133
CAV1	hsa-miR-548c-3p
CAV1	hsa-miR-1271-5p
CAV1	hsa-miR-577
CAV1	hsa-miR-340-5p
CAV1	hsa-miR-5189-5p
CAV1	hsa-miR-9851-3p
CAV1	hsa-miR-6715b-5p
CAV1	hsa-miR-1207-5p
CAV1	hsa-miR-4269
CAV1	hsa-miR-576-5p
CAV1	hsa-miR-3074-3p
CAV1	hsa-miR-545-3p
CAV1	hsa-miR-4700-3p
CAV1	hsa-miR-593-5p
CAV1	hsa-miR-30d-3p
CAV1	hsa-miR-7850-5p
CAV1	hsa-miR-30a-3p
CAV1	hsa-miR-30e-3p
CAV1	hsa-miR-4776-5p
CAV1	hsa-miR-4773
CAV1	hsa-miR-6797-3p
CAV1	hsa-miR-8062
CAV1	hsa-miR-449c-5p
CAV1	hsa-miR-34b-5p
CAV1	hsa-miR-1285-3p
CDC42	hsa-miR-3065-5p
CDC42	hsa-miR-3529-3p
CDC42	hsa-miR-3613-3p
CDC42	hsa-miR-196a-1-3p
CDC42	hsa-miR-4306
CDC42	hsa-miR-185-5p
CDC42	hsa-miR-888-5p
CDC42	hsa-miR-4644
CDC42	hsa-miR-6836-5p
CDC42	hsa-miR-6132
CDC42	hsa-miR-5003-3p
CDC42	hsa-miR-5094
CDC42	hsa-miR-520d-5p
CDC42	hsa-miR-524-5p
CDC42	hsa-miR-3663-3p
CDC42	hsa-miR-6165
CDC42	hsa-miR-29c-3p
CDC42	hsa-miR-29a-3p
CDC42	hsa-miR-29b-3p
CDC42	hsa-miR-548aw
CDC42	hsa-miR-3667-3p
CDC42	hsa-miR-3156-5p
CDC42	hsa-miR-4470
CDC42	hsa-miR-4668-5p
CDC42	hsa-miR-3059-5p
CDC42	hsa-miR-3154
CDC42	hsa-miR-4747-5p
CDC42	hsa-miR-5681a
CDC42	hsa-miR-5196-5p
CDC42	hsa-miR-5700
ACTB	hsa-miR-1275
ACTB	hsa-miR-7111-5p
ACTB	hsa-miR-5698
ACTB	hsa-miR-6870-5p
ACTB	hsa-miR-4723-5p
ACTB	hsa-miR-4525
ACTB	hsa-miR-625-5p
ACTB	hsa-miR-5010-5p
ACTB	hsa-miR-525-3p
ACTB	hsa-miR-524-3p
ACTB	hsa-miR-3614-3p
ACTB	hsa-miR-4328
ACTB	hsa-miR-4697-3p
ACTB	hsa-miR-6751-5p
ACTB	hsa-miR-4325
ACTB	hsa-miR-329-5p
ACTB	hsa-miR-613
ACTB	hsa-miR-206
ACTB	hsa-miR-1-3p
ACTB	hsa-miR-6803-5p
ACTB	hsa-miR-7109-5p
ACTB	hsa-miR-1200
ACTB	hsa-miR-6505-5p
ACTB	hsa-miR-6872-3p
ACTB	hsa-miR-549a-5p
ACTB	hsa-miR-5195-3p
ACTB	hsa-miR-145-5p
ACTB	hsa-miR-6764-5p
DLG4	hsa-miR-12124
DLG4	hsa-miR-7110-3p
DLG4	hsa-miR-1253
DLG4	hsa-miR-6840-3p
DLG4	hsa-miR-6867-5p
DLG4	hsa-miR-651-3p
DLG4	hsa-miR-10401-5p
DLG4	hsa-miR-12117
DLG4	hsa-miR-4639-3p
DLG4	hsa-miR-4796-3p
DLG4	hsa-miR-6752-3p
DLG4	hsa-miR-4667-3p
DLG4	hsa-miR-4726-3p
DLG4	hsa-miR-6794-3p
DLG4	hsa-miR-580-3p
DLG4	hsa-miR-1299
DLG4	hsa-miR-539-5p
DLG4	hsa-miR-6782-3p
VAMP2	hsa-miR-5011-5p
VAMP2	hsa-miR-4447
VAMP2	hsa-miR-8485
VAMP2	hsa-miR-4514
VAMP2	hsa-miR-4692
VAMP2	hsa-miR-449a
VAMP2	hsa-miR-34a-5p
VAMP2	hsa-miR-190a-3p
VAMP2	hsa-miR-4472
VAMP2	hsa-miR-34c-5p
VAMP2	hsa-miR-7106-5p
VAMP2	hsa-miR-449b-5p
VAMP2	hsa-miR-6785-5p
VAMP2	hsa-miR-7109-5p
VAMP2	hsa-miR-889-5p
VAMP2	hsa-miR-4728-5p
VAMP2	hsa-miR-3941
VAMP2	hsa-miR-1275
VAMP2	hsa-miR-466
VAMP2	hsa-miR-6825-5p
VAMP2	hsa-miR-628-3p
VAMP2	hsa-miR-7515
VAMP2	hsa-miR-6795-5p
VAMP2	hsa-miR-6887-5p
VAMP2	hsa-miR-6876-5p
VAMP2	hsa-miR-4476
VAMP2	hsa-miR-6883-5p
VAMP2	hsa-miR-766-5p
VAMP2	hsa-miR-149-3p
VAMP2	hsa-miR-5681a
VAMP2	hsa-miR-6782-5p
VAMP2	hsa-miR-3924
VAMP2	hsa-miR-493-5p
VAMP2	hsa-miR-5692c
VAMP2	hsa-miR-656-3p
VAMP2	hsa-miR-5692b
VAMP2	hsa-miR-6885-5p
VAMP2	hsa-miR-6780b-5p
VAMP2	hsa-miR-328-5p
VAMP2	hsa-miR-3179
VAMP2	hsa-miR-11181-3p
VAMP2	hsa-miR-1277-5p
VAMP2	hsa-miR-1343-5p
VAMP2	hsa-miR-765
VAMP2	hsa-miR-3185
VAMP2	hsa-miR-939-5p
VAMP2	hsa-miR-545-5p
VAMP2	hsa-miR-6870-5p
VAMP2	hsa-miR-135b-5p
VAMP2	hsa-miR-135a-5p
VAMP2	hsa-miR-4725-3p
VAMP2	hsa-miR-6747-5p
VAMP2	hsa-miR-8080

## Sheet: Table 6
	Degree			Betweenness			Closeness			Stress
Rank	Name	Score	Rank	Name	Score	Rank	Name	Score	Rank	Name	Score
1	MAPK8	145	1	MAPK8	189358	1	MAPK8	322.417	1	RUNX2	2337900
2	RUNX2	104	2	RUNX2	120162	2	RUNX2	280.4	2	MAPK8	1801530
3	BDNF	56	3	BDNF	76189.1	3	hsa-miR-5692a	253.517	3	VAMP2	1484356
4	VAMP2	53	4	VAMP2	68334.2	4	BDNF	247.595	4	BDNF	1431190
5	FN1	49	5	EGFR	55483.2	5	hsa-miR-6828-3p	240.433	5	FN1	977910
6	ITGB1	47	6	FN1	53804.4	6	EGFR	240.255	6	GFAP	924138
6	EGFR	47	7	ITGB1	52505.2	7	ITGB1	239.617	7	CAV1	859034
8	CAV1	43	8	CAV1	42577	8	hsa-miR-548c-3p	239.1	8	EGFR	758312
8	GFAP	43	9	HSPA8	41169	9	FN1	236.955	9	CDH1	720958
10	HSPA8	34	10	GFAP	38881.1	10	VAMP2	234.562	10	ITGB1	631750
11	GNB1	32	11	CDH1	35847.9	11	hsa-miR-545-5p	232.95	11	GNB1	583992
12	CDH1	31	12	GNB1	30463	12	hsa-miR-1283	231.683	12	HSPA8	491584
13	CDC42	30	13	ACTB	28932.3	13	hsa-miR-19b-3p	228.517	13	CD4	475310
14	ACTB	28	14	CDC42	28136.9	13	hsa-miR-548ap-3p	228.517	14	ACTB	445648
15	SRC	19	15	hsa-miR-5692a	22833.4	13	hsa-miR-548aa	228.517	15	CDC42	377984
16	DLG4	18	16	hsa-miR-548c-3p	22151.8	13	hsa-miR-19a-3p	228.517	16	hsa-miR-5692a	314354
17	EGF	14	17	hsa-miR-545-5p	20411.7	13	hsa-miR-548t-3p	228.517	17	hsa-miR-5011-5p	269098
18	AKT1	12	18	DLG4	18724.6	13	hsa-miR-30e-5p	228.517	17	hsa-miR-3924	269098
19	CD4	11	19	SRC	18409.7	13	hsa-miR-30d-5p	228.517	19	SRC	260766
20	RBX1	6	20	hsa-miR-6828-3p	16478.3	13	hsa-miR-30b-5p	228.517	20	hsa-miR-545-5p	236886
20	TP53	6	21	EGF	12604.8	13	hsa-miR-30c-5p	228.517	21	hsa-miR-548c-3p	228640
22	hsa-miR-5692a	5	22	hsa-miR-7155-5p	11626.9	13	hsa-miR-30a-5p	228.517	22	hsa-miR-6867-5p	207648
23	ALB	4	23	hsa-miR-6867-5p	11185.6	13	hsa-miR-5000-5p	228.517	23	hsa-miR-6828-3p	205290
23	hsa-miR-548c-3p	4	24	CD4	10731	13	hsa-miR-12123	228.517	24	hsa-miR-939-5p	178200
23	hsa-miR-6867-5p	4	25	hsa-miR-329-5p	10038.4	25	CAV1	227.976	24	hsa-miR-1343-5p	178200
26	hsa-miR-3064-3p	3	26	hsa-miR-5011-5p	9281.75	26	hsa-miR-524-5p	226.65	24	hsa-miR-765	178200
26	hsa-miR-12136	3	26	hsa-miR-3924	9281.75	26	hsa-miR-520d-5p	226.65	27	DLG4	166562
26	PSMD2	3	28	hsa-miR-205-5p	9257.89	28	hsa-miR-545-3p	223.933	28	AKT1	160288
26	hsa-miR-607	3	29	AKT1	8836.26	29	CDH1	222.621	29	EGF	157770
26	hsa-miR-3148	3	30	hsa-miR-4282	8273.23	30	hsa-miR-5011-5p	221.483	30	hsa-miR-3148	156786

## Sheet: Table 7
HUBGENES AND TRANSCRIPTION FACTORS
HUBGENES	TRANSCRIPTION FACTORS
DLG4	hsa-miR-12124		TF	No.of HUBGENES interacted
CAV1	hsa-miR-4282		HAND2	24
CDC42	hsa-miR-3065-5p		GATA6	23
ACTB	hsa-miR-1275		GATA2	23
RBX1	hsa-miR-514a-3p		GATA1	23
GNB1	hsa-miR-1252-5p		ZNF444	14
MAPK8	hsa-miR-548ac		TFEB	13
GFAP	hsa-miR-608		STAT5A	13
VAMP2	hsa-miR-5011-5p		POLR2A	13
PSMD2	hsa-miR-361-3p		USF2	12
HSPA8	hsa-miR-3085-5p		TFAP2C	12
RUNX2	hsa-miR-3148		TFAP2B	12
RUNX2	BDNF		TFAP2A	12
RUNX2	ITGB1		TCF12	12
RUNX2	CD4		NF1	12
RUNX2	RUNX2		MYOD1	12
TP53	hsa-miR-381-3p		MYF6	12
SRC	hsa-miR-486-3p		MYF5	12
ITGB1	hsa-miR-5692a		MYCN	12
GAPDH	hsa-miR-942-3p		MXI1	12
FN1	hsa-miR-144-3p		MXD3	12
EGFR	hsa-miR-6878-5p		MXD1	12
EGF	hsa-miR-4673		MNT	12
CDH1	hsa-miR-4796-3p		MITF	12
CD4	hsa-miR-7152-3p		ID1	12
BDNF	hsa-miR-3121-3p		HEYL	12
ALB	hsa-miR-4708-5p		HEY2	12
AKT1	hsa-miR-548h-3p		HES6	12
ZNF444	CAV1		CLOCK	12
ZNF444	ITGB1		BHLHE40	12
ZNF444	GAPDH		BHLHE41	12
ZNF444	ACTB		ARNTL2	12
ZNF444	GFAP		NHLH1	11
ZNF444	AKT1		KLF3	11
ZNF444	CD4		TBP	10
ZNF444	SRC		STAT6	10
ZNF444	FN1		STAT3	10
ZNF444	INS		STAT1	10
ZNF444	BDNF		SPIC	10
ZNF444	RUNX2		SPIB	10
ZNF444	DLG4		SPIB	10
ZNF444	VAMP2		OLIG1	10
USF2	CAV1		FLI1	10
USF2	EGF		ETV7	10
USF2	SRC		ETV6	10
USF2	BDNF		ELK1	10
USF2	ITGA2B		ELF4	10
USF2	CD4		BCL6	10
USF2	ITGB1		ARNTL	10
USF2	ALB		ARNT	10
USF2	DLG4		ARID5B	10
USF2	HSPA8		NMRAL1	9
USF2	RUNX2		SMPX	6
USF2	GNB1		SIN3A	6
TFEB	CAV1		PAX9	6
TFEB	EGF		PAX8	6
TFEB	SRC		PAX6	6
TFEB	BDNF		PAX5	6
TFEB	ITGA2B		PAX4	6
TFEB	CD4		PAX2	6
TFEB	ITGB1		PAX1	6
TFEB	ALB		BCL3	6
TFEB	DLG4		RUNX3	4
TFEB	HSPA8		RDBP	4
TFEB	RUNX2		KAT2A	4
TFEB	GNB1		GABPB1	4
TFE3	CAV1		CEBPD	4
TFE3	EGF		RUNX2	3
TFE3	SRC		PBX3	3
TFE3	BDNF
TFE3	ITGA2B
TFE3	CD4
TFE3	ITGB1
TFE3	ALB
TFE3	DLG4
TFE3	HSPA8
TFE3	RUNX2
TFE3	GNB1
TFAP2C	CD4
TFAP2C	GNB1
TFAP2C	GFAP
TFAP2C	BDNF
TFAP2C	EGF
TFAP2C	TP53
TFAP2C	DLG4
TFAP2C	GAPDH
TFAP2C	SRC
TFAP2C	ACTB
TFAP2C	INS
TFAP2C	AKT1
TFAP2B	CD4
TFAP2B	GNB1
TFAP2B	GFAP
TFAP2B	BDNF
TFAP2B	EGF
TFAP2B	TP53
TFAP2B	DLG4
TFAP2B	GAPDH
TFAP2B	SRC
TFAP2B	ACTB
TFAP2B	INS
TFAP2B	AKT1
TFAP2A	CD4
TFAP2A	GNB1
TFAP2A	GFAP
TFAP2A	BDNF
TFAP2A	EGF
TFAP2A	TP53
TFAP2A	DLG4
TFAP2A	GAPDH
TFAP2A	SRC
TFAP2A	ACTB
TFAP2A	INS
TFAP2A	AKT1
TCF12	CAV1
TCF12	EGF
TCF12	SRC
TCF12	BDNF
TCF12	ITGA2B
TCF12	CD4
TCF12	ITGB1
TCF12	ALB
TCF12	DLG4
TCF12	HSPA8
TCF12	RUNX2
TCF12	GNB1
TBP	RUNX2
TBP	GNB1
TBP	BDNF
TBP	ALB
TBP	ITGA2B
TBP	GFAP
TBP	CD4
TBP	ITGB1
TBP	AKT1
TBP	VAMP2
STAT6	ITGB1
STAT6	HSPA8
STAT6	INS
STAT6	CDH1
STAT6	CD4
STAT6	FN1
STAT6	BDNF
STAT6	GFAP
STAT6	AKT1
STAT6	SRC
STAT5A	GAPDH
STAT5A	VAMP2
STAT5A	ACTB
STAT5A	ITGB1
STAT5A	HSPA8
STAT5A	INS
STAT5A	CDH1
STAT5A	CD4
STAT5A	FN1
STAT5A	BDNF
STAT5A	GFAP
STAT5A	AKT1
STAT5A	SRC
STAT3	ITGB1
STAT3	HSPA8
STAT3	INS
STAT3	CDH1
STAT3	CD4
STAT3	FN1
STAT3	BDNF
STAT3	GFAP
STAT3	AKT1
STAT3	SRC
STAT1	ITGB1
STAT1	HSPA8
STAT1	INS
STAT1	CDH1
STAT1	CD4
STAT1	FN1
STAT1	BDNF
STAT1	GFAP
STAT1	AKT1
STAT1	SRC
SPIC	RUNX2
SPIC	GNB1
SPIC	BDNF
SPIC	ALB
SPIC	ITGA2B
SPIC	GFAP
SPIC	CD4
SPIC	ITGB1
SPIC	AKT1
SPIC	VAMP2
SPIB	RUNX2
SPIB	GNB1
SPIB	BDNF
SPIB	ALB
SPIB	ITGA2B
SPIB	GFAP
SPIB	CD4
SPIB	ITGB1
SPIB	AKT1
SPIB	VAMP2
SPI1	RUNX2
SPI1	GNB1
SPI1	BDNF
SPI1	ALB
SPI1	ITGA2B
SPI1	GFAP
SPI1	CD4
SPI1	ITGB1
SPI1	AKT1
SPI1	VAMP2
SMPX	SRC
SMPX	RUNX2
SMPX	GNB1
SMPX	INS
SMPX	CD4
SMPX	AKT1
SIN3A	ITGB1
SIN3A	GFAP
SIN3A	TP53
SIN3A	ACTB
SIN3A	GAPDH
SIN3A	VAMP2
RUNX3	BDNF
RUNX3	ITGB1
RUNX3	CD4
RUNX3	RUNX2
RDBP	ACTB
RDBP	GAPDH
RDBP	VAMP2
RDBP	HSPA8
POLR2A	CDC42
POLR2A	GNB1
POLR2A	GFAP
POLR2A	GAPDH
POLR2A	RBX1
POLR2A	ACTB
POLR2A	FN1
POLR2A	HSPA8
POLR2A	DLG4
POLR2A	VAMP2
POLR2A	TP53
POLR2A	ITGB1
POLR2A	CAV1
PBX3	DLG4
PBX3	ACTB
PBX3	GAPDH
PAX9	CD4
PAX9	BDNF
PAX9	EGF
PAX9	CAV1
PAX9	GFAP
PAX9	ITGB1
PAX8	CD4
PAX8	BDNF
PAX8	EGF
PAX8	CAV1
PAX8	GFAP
PAX8	ITGB1
PAX6	CD4
PAX6	BDNF
PAX6	EGF
PAX6	CAV1
PAX6	GFAP
PAX6	ITGB1
PAX5	CD4
PAX5	BDNF
PAX5	EGF
PAX5	CAV1
PAX5	GFAP
PAX5	ITGB1
PAX4	CD4
PAX4	BDNF
PAX4	EGF
PAX4	CAV1
PAX4	GFAP
PAX4	ITGB1
PAX2	CD4
PAX2	BDNF
PAX2	EGF
PAX2	CAV1
PAX2	GFAP
PAX2	ITGB1
PAX1	CD4
PAX1	BDNF
PAX1	EGF
PAX1	CAV1
PAX1	GFAP
PAX1	ITGB1
OLIG1	CAV1
OLIG1	EGF
OLIG1	SRC
OLIG1	BDNF
OLIG1	ITGA2B
OLIG1	CD4
OLIG1	ITGB1
OLIG1	ALB
OLIG1	DLG4
OLIG1	HSPA8
OLIG1	RUNX2
OLIG1	GNB1
NMRAL1	CAV1
NMRAL1	BDNF
NMRAL1	HSPA8
NMRAL1	ITGB1
NMRAL1	AKT1
NMRAL1	GNB1
NMRAL1	RUNX2
NMRAL1	FN1
NMRAL1	ACTB
NHLH1	CAV1
NHLH1	EGF
NHLH1	SRC
NHLH1	BDNF
NHLH1	ITGA2B
NHLH1	CD4
NHLH1	ITGB1
NHLH1	ALB
NHLH1	DLG4
NHLH1	HSPA8
NHLH1	RUNX2
NHLH1	GNB1
NFATC1	GAPDH
NFATC1	DLG4
NFATC1	VAMP2
NFATC1	ACTB
NF1	CAV1
NF1	EGF
NF1	SRC
NF1	BDNF
NF1	ITGA2B
NF1	CD4
NF1	ITGB1
NF1	ALB
NF1	DLG4
NF1	HSPA8
NF1	RUNX2
NF1	GNB1
MYOD1	CAV1
MYOD1	EGF
MYOD1	SRC
MYOD1	BDNF
MYOD1	ITGA2B
MYOD1	CD4
MYOD1	ITGB1
MYOD1	ALB
MYOD1	DLG4
MYOD1	HSPA8
MYOD1	RUNX2
MYOD1	GNB1
MYF6	CAV1
MYF6	EGF
MYF6	SRC
MYF6	BDNF
MYF6	ITGA2B
MYF6	CD4
MYF6	ITGB1
MYF6	ALB
MYF6	DLG4
MYF6	HSPA8
MYF6	RUNX2
MYF6	GNB1
MYF5	CAV1
MYF5	EGF
MYF5	SRC
MYF5	BDNF
MYF5	ITGA2B
MYF5	CD4
MYF5	ITGB1
MYF5	ALB
MYF5	DLG4
MYF5	HSPA8
MYF5	RUNX2
MYF5	GNB1
MYCN	CAV1
MYCN	EGF
MYCN	SRC
MYCN	BDNF
MYCN	ITGA2B
MYCN	CD4
MYCN	ITGB1
MYCN	ALB
MYCN	DLG4
MYCN	HSPA8
MYCN	RUNX2
MYCN	GNB1
MXI1	CAV1
MXI1	EGF
MXI1	SRC
MXI1	BDNF
MXI1	ITGA2B
MXI1	CD4
MXI1	ITGB1
MXI1	ALB
MXI1	DLG4
MXI1	HSPA8
MXI1	RUNX2
MXI1	GNB1
MXD3	CAV1
MXD3	EGF
MXD3	SRC
MXD3	BDNF
MXD3	ITGA2B
MXD3	CD4
MXD3	ITGB1
MXD3	ALB
MXD3	DLG4
MXD3	HSPA8
MXD3	RUNX2
MXD3	GNB1
MXD1	CAV1
MXD1	EGF
MXD1	SRC
MXD1	BDNF
MXD1	ITGA2B
MXD1	CD4
MXD1	ITGB1
MXD1	ALB
MXD1	DLG4
MXD1	HSPA8
MXD1	RUNX2
MXD1	GNB1
MTA3	GAPDH
MTA3	ACTB
MTA3	VAMP2
MNT	CAV1
MNT	EGF
MNT	SRC
MNT	BDNF
MNT	ITGA2B
MNT	CD4
MNT	ITGB1
MNT	ALB
MNT	DLG4
MNT	HSPA8
MNT	RUNX2
MNT	GNB1
MITF	CAV1
MITF	EGF
MITF	SRC
MITF	BDNF
MITF	ITGA2B
MITF	CD4
MITF	ITGB1
MITF	ALB
MITF	DLG4
MITF	HSPA8
MITF	RUNX2
MITF	GNB1
KLF3	FN1
KLF3	RUNX2
KLF3	AKT1
KLF3	SRC
KLF3	BDNF
KLF3	ACTB
KLF3	CD4
KLF3	GNB1
KLF3	INS
KLF3	DLG4
KLF3	VAMP2
KLF1	FN1
KLF1	RUNX2
KLF1	AKT1
KLF1	SRC
KLF1	BDNF
KLF1	ACTB
KLF1	CD4
KLF1	GNB1
KLF1	INS
KLF1	DLG4
KLF1	VAMP2
KAT2A	VAMP2
KAT2A	HSPA8
KAT2A	GAPDH
KAT2A	ACTB
ID1	CAV1
ID1	EGF
ID1	SRC
ID1	BDNF
ID1	ITGA2B
ID1	CD4
ID1	ITGB1
ID1	ALB
ID1	DLG4
ID1	HSPA8
ID1	RUNX2
ID1	GNB1
HEYL	CAV1
HEYL	EGF
HEYL	SRC
HEYL	BDNF
HEYL	ITGA2B
HEYL	CD4
HEYL	ITGB1
HEYL	ALB
HEYL	DLG4
HEYL	HSPA8
HEYL	RUNX2
HEYL	GNB1
HEY2	CAV1
HEY2	EGF
HEY2	SRC
HEY2	BDNF
HEY2	ITGA2B
HEY2	CD4
HEY2	ITGB1
HEY2	ALB
HEY2	DLG4
HEY2	HSPA8
HEY2	RUNX2
HEY2	GNB1
HES6	CAV1
HES6	EGF
HES6	SRC
HES6	BDNF
HES6	ITGA2B
HES6	CD4
HES6	ITGB1
HES6	ALB
HES6	DLG4
HES6	HSPA8
HES6	RUNX2
HES6	GNB1
HES2	CDC42
HES2	RBX1
HES2	ITGB1
HES2	AKT1
HAND2	CAV1
HAND2	EGF
HAND2	SRC
HAND2	BDNF
HAND2	ITGA2B
HAND2	CD4
HAND2	ITGB1
HAND2	ALB
HAND2	DLG4
HAND2	HSPA8
HAND2	RUNX2
HAND2	GNB1
HAND1	CAV1
HAND1	EGF
HAND1	SRC
HAND1	BDNF
HAND1	ITGA2B
HAND1	CD4
HAND1	ITGB1
HAND1	ALB
HAND1	DLG4
HAND1	HSPA8
HAND1	RUNX2
HAND1	GNB1
GATA6	GFAP
GATA6	BDNF
GATA6	FN1
GATA6	VAMP2
GATA6	CDH1
GATA6	CAV1
GATA6	ACTB
GATA6	ITGB1
GATA6	RUNX2
GATA6	CD4
GATA6	AKT1
GATA6	CAV1
GATA6	EGF
GATA6	SRC
GATA6	BDNF
GATA6	ITGA2B
GATA6	CD4
GATA6	ITGB1
GATA6	ALB
GATA6	DLG4
GATA6	HSPA8
GATA6	RUNX2
GATA6	GNB1
GATA5	GFAP
GATA5	BDNF
GATA5	FN1
GATA5	VAMP2
GATA5	CDH1
GATA5	CAV1
GATA5	ACTB
GATA5	ITGB1
GATA5	RUNX2
GATA5	CD4
GATA5	AKT1
GATA5	CAV1
GATA5	EGF
GATA5	SRC
GATA5	BDNF
GATA5	ITGA2B
GATA5	CD4
GATA5	ITGB1
GATA5	ALB
GATA5	DLG4
GATA5	HSPA8
GATA5	RUNX2
GATA5	GNB1
GATA4	GFAP
GATA4	BDNF
GATA4	FN1
GATA4	VAMP2
GATA4	CDH1
GATA4	CAV1
GATA4	ACTB
GATA4	ITGB1
GATA4	RUNX2
GATA4	CD4
GATA4	AKT1
GATA4	CAV1
GATA4	EGF
GATA4	SRC
GATA4	BDNF
GATA4	ITGA2B
GATA4	CD4
GATA4	ITGB1
GATA4	ALB
GATA4	DLG4
GATA4	HSPA8
GATA4	RUNX2
GATA4	GNB1
GATA3	GFAP
GATA3	BDNF
GATA3	FN1
GATA3	VAMP2
GATA3	CDH1
GATA3	CAV1
GATA3	ACTB
GATA3	ITGB1
GATA3	RUNX2
GATA3	CD4
GATA3	AKT1
GATA3	CAV1
GATA3	EGF
GATA3	SRC
GATA3	BDNF
GATA3	ITGA2B
GATA3	CD4
GATA3	ITGB1
GATA3	ALB
GATA3	DLG4
GATA3	HSPA8
GATA3	RUNX2
GATA3	GNB1
GATA2	GFAP
GATA2	BDNF
GATA2	FN1
GATA2	VAMP2
GATA2	CDH1
GATA2	CAV1
GATA2	ACTB
GATA2	ITGB1
GATA2	RUNX2
GATA2	CD4
GATA2	AKT1
GATA2	CAV1
GATA2	EGF
GATA2	SRC
GATA2	BDNF
GATA2	ITGA2B
GATA2	CD4
GATA2	ITGB1
GATA2	ALB
GATA2	DLG4
GATA2	HSPA8
GATA2	RUNX2
GATA2	GNB1
GATA1	GFAP
GATA1	BDNF
GATA1	FN1
GATA1	VAMP2
GATA1	CDH1
GATA1	CAV1
GATA1	ACTB
GATA1	ITGB1
GATA1	RUNX2
GATA1	CD4
GATA1	AKT1
GATA1	CAV1
GATA1	EGF
GATA1	SRC
GATA1	BDNF
GATA1	ITGA2B
GATA1	CD4
GATA1	ITGB1
GATA1	ALB
GATA1	DLG4
GATA1	HSPA8
GATA1	RUNX2
GATA1	GNB1
GABPB1	RUNX2
GABPB1	GNB1
GABPB1	BDNF
GABPB1	ALB
GABPB1	ITGA2B
GABPB1	GFAP
GABPB1	CD4
GABPB1	ITGB1
GABPB1	AKT1
GABPB1	VAMP2
FLI1	RUNX2
FLI1	GNB1
FLI1	BDNF
FLI1	ALB
FLI1	ITGA2B
FLI1	GFAP
FLI1	CD4
FLI1	ITGB1
FLI1	AKT1
FLI1	VAMP2
ETV7	RUNX2
ETV7	GNB1
ETV7	BDNF
ETV7	ALB
ETV7	ITGA2B
ETV7	GFAP
ETV7	CD4
ETV7	ITGB1
ETV7	AKT1
ETV7	VAMP2
ETV6	RUNX2
ETV6	GNB1
ETV6	BDNF
ETV6	ALB
ETV6	ITGA2B
ETV6	GFAP
ETV6	CD4
ETV6	ITGB1
ETV6	AKT1
ETV6	VAMP2
ELK1	RUNX2
ELK1	GNB1
ELK1	BDNF
ELK1	ALB
ELK1	ITGA2B
ELK1	GFAP
ELK1	CD4
ELK1	ITGB1
ELK1	AKT1
ELK1	VAMP2
ELF4	RUNX2
ELF4	GNB1
ELF4	BDNF
ELF4	ALB
ELF4	ITGA2B
ELF4	GFAP
ELF4	CD4
ELF4	ITGB1
ELF4	AKT1
ELF4	VAMP2
CLOCK	CAV1
CLOCK	EGF
CLOCK	SRC
CLOCK	BDNF
CLOCK	ITGA2B
CLOCK	CD4
CLOCK	ITGB1
CLOCK	ALB
CLOCK	DLG4
CLOCK	HSPA8
CLOCK	RUNX2
CLOCK	GNB1
CEBPD	ITGA2B
CEBPD	CD4
CEBPD	VAMP2
CEBPD	ACTB
BHLHE41	CAV1
BHLHE41	EGF
BHLHE41	SRC
BHLHE41	BDNF
BHLHE41	ITGA2B
BHLHE41	CD4
BHLHE41	ITGB1
BHLHE41	ALB
BHLHE41	DLG4
BHLHE41	HSPA8
BHLHE41	RUNX2
BHLHE41	GNB1
BHLHE40	CAV1
BHLHE40	EGF
BHLHE40	SRC
BHLHE40	BDNF
BHLHE40	ITGA2B
BHLHE40	CD4
BHLHE40	ITGB1
BHLHE40	ALB
BHLHE40	DLG4
BHLHE40	HSPA8
BHLHE40	RUNX2
BHLHE40	GNB1
BCL6	ITGB1
BCL6	HSPA8
BCL6	INS
BCL6	CDH1
BCL6	CD4
BCL6	FN1
BCL6	BDNF
BCL6	GFAP
BCL6	AKT1
BCL6	SRC
BCL3	ACTB
BCL3	VAMP2
BCL3	GFAP
BCL3	GAPDH
BCL3	DLG4
BCL3	TP53
ARNTL2	CAV1
ARNTL2	EGF
ARNTL2	SRC
ARNTL2	BDNF
ARNTL2	ITGA2B
ARNTL2	CD4
ARNTL2	ITGB1
ARNTL2	ALB
ARNTL2	DLG4
ARNTL2	HSPA8
ARNTL2	RUNX2
ARNTL2	GNB1
ARNTL	CAV1
ARNTL	EGF
ARNTL	SRC
ARNTL	BDNF
ARNTL	ITGA2B
ARNTL	CD4
ARNTL	ITGB1
ARNTL	ALB
ARNTL	DLG4
ARNTL	HSPA8
ARNTL	RUNX2
ARNTL	GNB1
ARNT2	CAV1
ARNT2	EGF
ARNT2	SRC
ARNT2	BDNF
ARNT2	ITGA2B
ARNT2	CD4
ARNT2	ITGB1
ARNT2	ALB
ARNT2	DLG4
ARNT2	HSPA8
ARNT2	RUNX2
ARNT2	GNB1
ARNT	CAV1
ARNT	EGF
ARNT	SRC
ARNT	BDNF
ARNT	ITGA2B
ARNT	CD4
ARNT	ITGB1
ARNT	ALB
ARNT	DLG4
ARNT	HSPA8
ARNT	RUNX2
ARNT	GNB1
ARID5B	CAV1
ARID5B	EGF
ARID5B	SRC
ARID5B	BDNF
ARID5B	ITGA2B
ARID5B	CD4
ARID5B	ITGB1
ARID5B	ALB
ARID5B	DLG4
ARID5B	HSPA8
ARID5B	RUNX2
ARID5B	GNB1

## Sheet: Table 8
HUBGENES AND DRUG INTERACTION
HUBGENES	DRUGS
ACTB	ETHINYL ESTRADIOL
ACTB	CYCLOPHOSPHAMIDE
ALB	OLMESARTAN MEDOXOMIL
ALB	IODIPAMIDE
ALB	GADOFOSVESET
ALB	RALTITREXED
ALB	FLUCONAZOLE
ALB	NAPROXEN
ALB	PYROGALLOL
ALB	DICLOFENAC
ALB	DIAZEPAM
ALB	WARFARIN
BDNF	VERTEPORFIN
BDNF	THYROGLOBULIN
BDNF	NYSTATIN
BDNF	FLURBIPROFEN
BDNF	PAROXETINE
BDNF	DIACETYLMORPHINE
BDNF	DONEPEZIL
BDNF	DRONABINOL
BDNF	LIDOCAINE
BDNF	CITALOPRAM
CAV1	TESTOSTERONE
CAV1	ALCOHOL
CD4	IBALIZUMAB
CDC42	GONADORELIN ACETATE
CDH1	LAPATINIB
CDH1	ERLOTINIB
CDH1	CAPECITABINE
DLG4	LEVODOPA
DLG4	HALOPERIDOL
EGF	CETUXIMAB
EGF	PANITUMUMAB
EGFR	AFATINIB
EGFR	CETUXIMAB
EGFR	ERLOTINIB
EGFR	OSIMERTINIB
EGFR	DACOMITINIB
EGFR	LAPATINIB
EGFR	PANITUMUMAB
EGFR	NECITUMUMAB
EGFR	NERATINIB
EGFR	GEFITINIB
FN1	OCRIPLASMIN
GAPDH	DEFEROXAMINE
GAPDH	ESTRADIOL
GAPDH	TAMOXIFEN
INS	INULIN
INS	INSULIN GLARGINE
ITGB1	NATALIZUMAB
RUNX2
HSPA8
HSPA8	DEXAMETHASONE
HSPA8	TRETINOIN
HSPA8	ACETAMINOPHEN
HSPA8	BUPIVACAINE
HSPA8	CISPLATIN
PSMD2	HEXACHLOROPHENE
PSMD2	CARFILZOMIB
PSMD2	BORTEZOMIB
GFAP	IXAZOMIB CITRATE
GFAP	SORBITOL
GFAP	PERMETHRIN
GFAP	OPRELVEKIN
GFAP	DRONABINOL
GFAP	AMPHETAMINE
GFAP	PIOGLITAZONE
GFAP	NIMODIPINE
GFAP	CAPSAICIN
GFAP	PROPRANOLOL
VAMP2	PRASTERONE
VAMP2	BOTULINUM TOXIN TYPE B
MAPK8	INSULIN
MAPK8	DEXRAZOXANE
MAPK8	DEXRAZOXANE
MAPK8	DOXYCYCLINE
MAPK8	PRAZOSIN
MAPK8	BEXAROTENE
MAPK8	OXYTOCIN
MAPK8	BLEOMYCIN
MAPK8	ENALAPRIL
MAPK8	GEFITINIB
MAPK8	SORAFENIB
GNB1	PAZOPANIB
RBX1
RBX1	POMALIDOMIDE
RBX1	LENALIDOMIDE
RBX1	EPIRUBICIN
RBX1	THALIDOMIDE
RBX1	CYCLOPHOSPHAMIDE
ITGA2B	FLUOROURACIL
ITGA2B	TIROFIBAN
ITGA2B	ABCIXIMAB
ITGA2B	EPTIFIBATIDE
ITGA2B	THROMBIN
SRC	ASPIRIN
SRC	BOSUTINIB
SRC	DASATINIB
SRC	CERITINIB
SRC	PONATINIB
SRC	NINTEDANIB
SRC	LAPATINIB
SRC	CRIZOTINIB
SRC	TRAMETINIB
SRC	CLOZAPINE
SRC	CISPLATIN

## Sheet: Table 9
Category	Id	Term	Count	%	PValue	Genes	List Total	Pop Hits	Pop Total	Fold Enrichment	Bonferroni	Benjamini	FDR
KEGG_PATHWAY	hsa04510	Focal adhesion	11	42.3077	1.55e-10	ENSG00000107643, ENSG00000146648, ENSG00000105974, ENSG00000075624, ENSG00000150093, ENSG00000197122, ENSG00000142208, ENSG00000115414, ENSG00000070831, ENSG00000005961, ENSG00000138798	26	201	8164	17.1841	2.99e-08	2.99e-08	1.8e-08
KEGG_PATHWAY	hsa04015	Rap1 signaling pathway	10	38.4615	5.94e-09	ENSG00000254647, ENSG00000146648, ENSG00000075624, ENSG00000150093, ENSG00000197122, ENSG00000039068, ENSG00000142208, ENSG00000070831, ENSG00000005961, ENSG00000138798	26	210	8164	14.9524	1.15e-06	5.73e-07	3.45e-07
KEGG_PATHWAY	hsa05100	Bacterial invasion of epithelial cells	7	26.9231	8.87e-08	ENSG00000105974, ENSG00000075624, ENSG00000150093, ENSG00000197122, ENSG00000039068, ENSG00000115414, ENSG00000070831	26	77	8164	28.5455	1.71e-05	4.58e-06	2.76e-06
KEGG_PATHWAY	hsa05205	Proteoglycans in cancer	9	34.6154	1.03e-07	ENSG00000146648, ENSG00000105974, ENSG00000075624, ENSG00000150093, ENSG00000197122, ENSG00000142208, ENSG00000115414, ENSG00000070831, ENSG00000141510	26	205	8164	13.7854	1.99e-05	4.58e-06	2.76e-06
KEGG_PATHWAY	hsa05135	Yersinia infection	8	30.7692	1.2e-07	ENSG00000107643, ENSG00000075624, ENSG00000150093, ENSG00000197122, ENSG00000142208, ENSG00000115414, ENSG00000070831, ENSG00000010610	26	137	8164	18.3358	2.32e-05	4.58e-06	2.76e-06
KEGG_PATHWAY	hsa05200	Pathways in cancer	12	46.1538	1.54e-07	ENSG00000107643, ENSG00000146648, ENSG00000150093, ENSG00000039068, ENSG00000078369, ENSG00000142208, ENSG00000100387, ENSG00000115414, ENSG00000070831, ENSG00000141510, ENSG00000005961, ENSG00000138798	26	531	8164	7.09605	2.96e-05	4.58e-06	2.76e-06
KEGG_PATHWAY	hsa04810	Regulation of actin cytoskeleton	9	34.6154	1.66e-07	ENSG00000254647, ENSG00000146648, ENSG00000075624, ENSG00000150093, ENSG00000197122, ENSG00000115414, ENSG00000070831, ENSG00000005961, ENSG00000138798	26	218	8164	12.9633	3.21e-05	4.58e-06	2.76e-06
KEGG_PATHWAY	hsa05131	Shigellosis	9	34.6154	4.34e-07	ENSG00000107643, ENSG00000146648, ENSG00000075624, ENSG00000150093, ENSG00000197122, ENSG00000142208, ENSG00000100387, ENSG00000070831, ENSG00000141510	26	247	8164	11.4413	8.38e-05	1.05e-05	6.3e-06
KEGG_PATHWAY	hsa04151	PI3K-Akt signaling pathway	10	38.4615	5.4e-07	ENSG00000254647, ENSG00000146648, ENSG00000176697, ENSG00000150093, ENSG00000078369, ENSG00000142208, ENSG00000115414, ENSG00000141510, ENSG00000005961, ENSG00000138798	26	354	8164	8.87006	0.000104	1.16e-05	6.96e-06
KEGG_PATHWAY	hsa04010	MAPK signaling pathway	9	34.6154	1.63e-06	ENSG00000254647, ENSG00000107643, ENSG00000146648, ENSG00000176697, ENSG00000142208, ENSG00000070831, ENSG00000109971, ENSG00000141510, ENSG00000138798	26	294	8164	9.61224	0.000315	3.15e-05	1.89e-05
KEGG_PATHWAY	hsa05212	Pancreatic cancer	6	23.0769	2.81e-06	ENSG00000107643, ENSG00000146648, ENSG00000142208, ENSG00000070831, ENSG00000141510, ENSG00000138798	26	76	8164	24.7895	0.000543	4.77e-05	2.87e-05
KEGG_PATHWAY	hsa05418	Fluid shear stress and atherosclerosis	7	26.9231	2.97e-06	ENSG00000107643, ENSG00000105974, ENSG00000075624, ENSG00000197122, ENSG00000142208, ENSG00000141510, ENSG00000005961	26	139	8164	15.8129	0.000572	4.77e-05	2.87e-05
KEGG_PATHWAY	hsa04014	Ras signaling pathway	8	30.7692	4.75e-06	ENSG00000254647, ENSG00000107643, ENSG00000146648, ENSG00000176697, ENSG00000078369, ENSG00000142208, ENSG00000070831, ENSG00000138798	26	236	8164	10.6441	0.000917	7.06e-05	4.24e-05
KEGG_PATHWAY	hsa05219	Bladder cancer	5	19.2308	6.42e-06	ENSG00000146648, ENSG00000197122, ENSG00000039068, ENSG00000141510, ENSG00000138798	26	41	8164	38.2927	0.00123781	8.85e-05	5.32e-05
KEGG_PATHWAY	hsa04066	HIF-1 signaling pathway	6	23.0769	1.66e-05	ENSG00000254647, ENSG00000146648, ENSG00000111640, ENSG00000142208, ENSG00000100387, ENSG00000138798	26	109	8164	17.2844	0.00320167	0.000214	0.000128
KEGG_PATHWAY	hsa05213	Endometrial cancer	5	19.2308	2.6e-05	ENSG00000146648, ENSG00000039068, ENSG00000142208, ENSG00000141510, ENSG00000138798	26	58	8164	27.069	0.00499775	0.000313	0.000188
KEGG_PATHWAY	hsa05165	Human papillomavirus infection	8	30.7692	4.32e-05	ENSG00000146648, ENSG00000150093, ENSG00000142208, ENSG00000115414, ENSG00000070831, ENSG00000141510, ENSG00000005961, ENSG00000138798	26	331	8164	7.58912	0.00830079	0.00049	0.000295
KEGG_PATHWAY	hsa04520	Adherens junction	5	19.2308	5.79e-05	ENSG00000146648, ENSG00000075624, ENSG00000197122, ENSG00000039068, ENSG00000070831	26	71	8164	22.1127	0.0111086	0.000621	0.000373
KEGG_PATHWAY	hsa05218	Melanoma	5	19.2308	6.12e-05	ENSG00000146648, ENSG00000039068, ENSG00000142208, ENSG00000141510, ENSG00000138798	26	72	8164	21.8056	0.0117342	0.000621	0.000373
KEGG_PATHWAY	hsa04012	ErbB signaling pathway	5	19.2308	0.000117	ENSG00000107643, ENSG00000146648, ENSG00000197122, ENSG00000142208, ENSG00000138798	26	85	8164	18.4706	0.0223628	0.00112713	0.000677
KEGG_PATHWAY	hsa05210	Colorectal cancer	5	19.2308	0.000123	ENSG00000107643, ENSG00000146648, ENSG00000142208, ENSG00000141510, ENSG00000138798	26	86	8164	18.2558	0.0233932	0.00112713	0.000677
KEGG_PATHWAY	hsa05222	Small cell lung cancer	5	19.2308	0.000159	ENSG00000150093, ENSG00000142208, ENSG00000115414, ENSG00000141510, ENSG00000005961	26	92	8164	17.0652	0.0302952	0.00139823	0.00084
KEGG_PATHWAY	hsa05215	Prostate cancer	5	19.2308	0.000196	ENSG00000254647, ENSG00000146648, ENSG00000142208, ENSG00000141510, ENSG00000138798	26	97	8164	16.1856	0.0370531	0.00163661	0.000984
KEGG_PATHWAY	hsa01522	Endocrine resistance	5	19.2308	0.000204	ENSG00000107643, ENSG00000146648, ENSG00000197122, ENSG00000142208, ENSG00000141510	26	98	8164	16.0204	0.0385211	0.00163661	0.000984
KEGG_PATHWAY	hsa05130	Pathogenic Escherichia coli infection	6	23.0769	0.000279	ENSG00000107643, ENSG00000075624, ENSG00000150093, ENSG00000197122, ENSG00000111640, ENSG00000070831	26	197	8164	9.56345	0.0523878	0.0021521	0.00129349
KEGG_PATHWAY	hsa05417	Lipid and atherosclerosis	6	23.0769	0.000418	ENSG00000107643, ENSG00000197122, ENSG00000142208, ENSG00000070831, ENSG00000109971, ENSG00000141510	26	215	8164	8.76279	0.0774663	0.00306233	0.00184057
KEGG_PATHWAY	hsa04722	Neurotrophin signaling pathway	5	19.2308	0.000428	ENSG00000107643, ENSG00000176697, ENSG00000142208, ENSG00000070831, ENSG00000141510	26	119	8164	13.1933	0.0793733	0.00306233	0.00184057
KEGG_PATHWAY	hsa04611	Platelet activation	5	19.2308	0.000501	ENSG00000075624, ENSG00000150093, ENSG00000197122, ENSG00000142208, ENSG00000005961	26	124	8164	12.6613	0.0921748	0.00345283	0.00207528
KEGG_PATHWAY	hsa04926	Relaxin signaling pathway	5	19.2308	0.000582	ENSG00000107643, ENSG00000146648, ENSG00000197122, ENSG00000078369, ENSG00000142208	26	129	8164	12.1705	0.106247	0.00387217	0.00232732
KEGG_PATHWAY	hsa04068	FoxO signaling pathway	5	19.2308	0.000617	ENSG00000254647, ENSG00000107643, ENSG00000146648, ENSG00000142208, ENSG00000138798	26	131	8164	11.9847	0.112238	0.00396716	0.00238441
KEGG_PATHWAY	hsa05226	Gastric cancer	5	19.2308	0.00100002	ENSG00000146648, ENSG00000039068, ENSG00000142208, ENSG00000141510, ENSG00000138798	26	149	8164	10.5369	0.175601	0.00622595	0.00374202
KEGG_PATHWAY	hsa05120	Epithelial cell signaling in Helicobacter pylori infection	4	15.3846	0.00121289	ENSG00000107643, ENSG00000146648, ENSG00000197122, ENSG00000070831	26	70	8164	17.9429	0.20882	0.00709357	0.00426349
KEGG_PATHWAY	hsa04917	Prolactin signaling pathway	4	15.3846	0.00121289	ENSG00000254647, ENSG00000107643, ENSG00000197122, ENSG00000142208	26	70	8164	17.9429	0.20882	0.00709357	0.00426349
KEGG_PATHWAY	hsa05223	Non-small cell lung cancer	4	15.3846	0.00131614	ENSG00000146648, ENSG00000142208, ENSG00000141510, ENSG00000138798	26	72	8164	17.4444	0.224449	0.00747102	0.00449035
KEGG_PATHWAY	hsa05214	Glioma	4	15.3846	0.00148115	ENSG00000146648, ENSG00000142208, ENSG00000141510, ENSG00000138798	26	75	8164	16.7467	0.248793	0.00816748	0.00490895
KEGG_PATHWAY	hsa04530	Tight junction	5	19.2308	0.00159581	ENSG00000107643, ENSG00000075624, ENSG00000150093, ENSG00000197122, ENSG00000070831	26	169	8164	9.28994	0.265259	0.00855531	0.00514205
KEGG_PATHWAY	hsa01521	EGFR tyrosine kinase inhibitor resistance	4	15.3846	0.00172064	ENSG00000146648, ENSG00000197122, ENSG00000142208, ENSG00000138798	26	79	8164	15.8987	0.282778	0.00897524	0.00539444
KEGG_PATHWAY	hsa05235	PD-L1 expression and PD-1 checkpoint pathway in cancer	4	15.3846	0.00242164	ENSG00000146648, ENSG00000142208, ENSG00000010610, ENSG00000138798	26	89	8164	14.1124	0.373711	0.0122994	0.00739238
KEGG_PATHWAY	hsa05167	Kaposi sarcoma-associated herpesvirus infection	5	19.2308	0.00264385	ENSG00000107643, ENSG00000197122, ENSG00000078369, ENSG00000142208, ENSG00000141510	26	194	8164	8.09278	0.400068	0.0130837	0.00786375
KEGG_PATHWAY	hsa04912	GnRH signaling pathway	4	15.3846	0.0027449	ENSG00000107643, ENSG00000146648, ENSG00000197122, ENSG00000070831	26	93	8164	13.5054	0.411686	0.0132442	0.00796022
KEGG_PATHWAY	hsa05231	Choline metabolism in cancer	4	15.3846	0.00318498	ENSG00000107643, ENSG00000146648, ENSG00000142208, ENSG00000138798	26	98	8164	12.8163	0.459727	0.0149927	0.00901115
KEGG_PATHWAY	hsa04933	AGE-RAGE signaling pathway in diabetic complications	4	15.3846	0.00337247	ENSG00000107643, ENSG00000142208, ENSG00000115414, ENSG00000070831	26	100	8164	12.56	0.47899	0.0154973	0.00931443
KEGG_PATHWAY	hsa05170	Human immunodeficiency virus 1 infection	5	19.2308	0.00364238	ENSG00000107643, ENSG00000078369, ENSG00000142208, ENSG00000100387, ENSG00000010610	26	212	8164	7.40566	0.505527	0.0163483	0.00982594
KEGG_PATHWAY	hsa04660	T cell receptor signaling pathway	4	15.3846	0.00376752	ENSG00000107643, ENSG00000142208, ENSG00000070831, ENSG00000010610	26	104	8164	12.0769	0.51737	0.0165257	0.00993256
KEGG_PATHWAY	hsa05208	Chemical carcinogenesis - reactive oxygen species	5	19.2308	0.00436525	ENSG00000107643, ENSG00000146648, ENSG00000197122, ENSG00000142208, ENSG00000138798	26	223	8164	7.04036	0.570158	0.0187221	0.0112526
KEGG_PATHWAY	hsa05163	Human cytomegalovirus infection	5	19.2308	0.00450641	ENSG00000146648, ENSG00000197122, ENSG00000078369, ENSG00000142208, ENSG00000141510	26	225	8164	6.97778	0.581761	0.0189073	0.011364
KEGG_PATHWAY	hsa05145	Toxoplasmosis	4	15.3846	0.00464001	ENSG00000107643, ENSG00000150093, ENSG00000142208, ENSG00000109971	26	112	8164	11.2143	0.592456	0.0190537	0.0114519
KEGG_PATHWAY	hsa04919	Thyroid hormone signaling pathway	4	15.3846	0.00575741	ENSG00000075624, ENSG00000197122, ENSG00000142208, ENSG00000141510	26	121	8164	10.3802	0.671885	0.0231496	0.0139137
KEGG_PATHWAY	hsa05132	Salmonella infection	5	19.2308	0.00644915	ENSG00000107643, ENSG00000075624, ENSG00000111640, ENSG00000142208, ENSG00000070831	26	249	8164	6.30522	0.713127	0.0254017	0.0152674
KEGG_PATHWAY	hsa04144	Endocytosis	5	19.2308	0.0066327	ENSG00000146648, ENSG00000105974, ENSG00000197122, ENSG00000070831, ENSG00000109971	26	251	8164	6.25498	0.723176	0.0256022	0.0153879
KEGG_PATHWAY	hsa04210	Apoptosis	4	15.3846	0.00795388	ENSG00000107643, ENSG00000075624, ENSG00000142208, ENSG00000141510	26	136	8164	9.23529	0.785884	0.0301	0.0180912
KEGG_PATHWAY	hsa04915	Estrogen signaling pathway	4	15.3846	0.00827928	ENSG00000146648, ENSG00000197122, ENSG00000142208, ENSG00000109971	26	138	8164	9.10145	0.799021	0.0307289	0.0184692
KEGG_PATHWAY	hsa05162	Measles	4	15.3846	0.00844491	ENSG00000107643, ENSG00000142208, ENSG00000109971, ENSG00000141510	26	139	8164	9.03597	0.805396	0.0307522	0.0184832
KEGG_PATHWAY	hsa05224	Breast cancer	4	15.3846	0.00984081	ENSG00000146648, ENSG00000142208, ENSG00000141510, ENSG00000138798	26	147	8164	8.54422	0.851724	0.0351718	0.0211395
KEGG_PATHWAY	hsa04072	Phospholipase D signaling pathway	4	15.3846	0.0100242	ENSG00000254647, ENSG00000146648, ENSG00000142208, ENSG00000138798	26	148	8164	8.48649	0.856933	0.035176	0.021142
KEGG_PATHWAY	hsa04932	Non-alcoholic fatty liver disease	4	15.3846	0.0113645	ENSG00000254647, ENSG00000107643, ENSG00000142208, ENSG00000070831	26	155	8164	8.10323	0.88985	0.0391671	0.0235408
KEGG_PATHWAY	hsa05160	Hepatitis C	4	15.3846	0.0117657	ENSG00000146648, ENSG00000142208, ENSG00000141510, ENSG00000138798	26	157	8164	8	0.898149	0.0398383	0.0239443
KEGG_PATHWAY	hsa05161	Hepatitis B	4	15.3846	0.0128044	ENSG00000107643, ENSG00000197122, ENSG00000142208, ENSG00000141510	26	162	8164	7.75309	0.916858	0.0418856	0.0251748
KEGG_PATHWAY	hsa04630	JAK-STAT signaling pathway	4	15.3846	0.0128044	ENSG00000146648, ENSG00000131095, ENSG00000142208, ENSG00000138798	26	162	8164	7.75309	0.916858	0.0418856	0.0251748
KEGG_PATHWAY	hsa05016	Huntington disease	5	19.2308	0.0131354	ENSG00000107643, ENSG00000132535, ENSG00000176697, ENSG00000175166, ENSG00000141510	26	306	8164	5.13072	0.922068	0.0422521	0.025395
KEGG_PATHWAY	hsa04370	VEGF signaling pathway	3	11.5385	0.0138449	ENSG00000197122, ENSG00000142208, ENSG00000070831	26	59	8164	15.9661	0.93217	0.0438045	0.0263281
KEGG_PATHWAY	hsa05225	Hepatocellular carcinoma	4	15.3846	0.0141188	ENSG00000146648, ENSG00000075624, ENSG00000142208, ENSG00000141510	26	168	8164	7.47619	0.93571	0.0439505	0.0264158
KEGG_PATHWAY	hsa04213	Longevity regulating pathway - multiple species	3	11.5385	0.0152161	ENSG00000254647, ENSG00000142208, ENSG00000109971	26	62	8164	15.1935	0.948144	0.0466145	0.028017
KEGG_PATHWAY	hsa05211	Renal cell carcinoma	3	11.5385	0.0186328	ENSG00000142208, ENSG00000100387, ENSG00000070831	26	69	8164	13.6522	0.973485	0.0561895	0.0337719
KEGG_PATHWAY	hsa05230	Central carbon metabolism in cancer	3	11.5385	0.0191451	ENSG00000146648, ENSG00000142208, ENSG00000141510	26	70	8164	13.4571	0.976027	0.0568463	0.0341667
KEGG_PATHWAY	hsa04613	Neutrophil extracellular trap formation	4	15.3846	0.0195821	ENSG00000075624, ENSG00000197122, ENSG00000142208, ENSG00000005961	26	190	8164	6.61053	0.978003	0.0572629	0.0344171
KEGG_PATHWAY	hsa04062	Chemokine signaling pathway	4	15.3846	0.0201295	ENSG00000197122, ENSG00000078369, ENSG00000142208, ENSG00000070831	26	192	8164	6.54167	0.98025	0.0572972	0.0344377
KEGG_PATHWAY	hsa04137	Mitophagy - animal	3	11.5385	0.0201876	ENSG00000107643, ENSG00000197122, ENSG00000141510	26	72	8164	13.0833	0.980475	0.0572972	0.0344377
KEGG_PATHWAY	hsa05412	Arrhythmogenic right ventricular cardiomyopathy	3	11.5385	0.022896	ENSG00000075624, ENSG00000150093, ENSG00000005961	26	77	8164	12.2338	0.988556	0.0633152	0.0380548
KEGG_PATHWAY	hsa05169	Epstein-Barr virus infection	4	15.3846	0.022994	ENSG00000107643, ENSG00000175166, ENSG00000142208, ENSG00000141510	26	202	8164	6.21782	0.988775	0.0633152	0.0380548
KEGG_PATHWAY	hsa05415	Diabetic cardiomyopathy	4	15.3846	0.0232921	ENSG00000254647, ENSG00000107643, ENSG00000111640, ENSG00000142208	26	203	8164	6.18719	0.989418	0.0633152	0.0380548
KEGG_PATHWAY	hsa05207	Chemical carcinogenesis - receptor activation	4	15.3846	0.0260718	ENSG00000146648, ENSG00000197122, ENSG00000142208, ENSG00000138798	26	212	8164	5.92453	0.993895	0.0698869	0.0420046
KEGG_PATHWAY	hsa05010	Alzheimer disease	5	19.2308	0.0278423	ENSG00000254647, ENSG00000107643, ENSG00000175166, ENSG00000111640, ENSG00000142208	26	384	8164	4.08854	0.995703	0.0736104	0.0442425
KEGG_PATHWAY	hsa04540	Gap junction	3	11.5385	0.0293483	ENSG00000146648, ENSG00000197122, ENSG00000138798	26	88	8164	10.7045	0.996814	0.0745672	0.0448176
KEGG_PATHWAY	hsa04512	ECM-receptor interaction	3	11.5385	0.0293483	ENSG00000150093, ENSG00000115414, ENSG00000005961	26	88	8164	10.7045	0.996814	0.0745672	0.0448176
KEGG_PATHWAY	hsa05166	Human T-cell leukemia virus 1 infection	4	15.3846	0.0293632	ENSG00000107643, ENSG00000142208, ENSG00000141510, ENSG00000010610	26	222	8164	5.65766	0.996823	0.0745672	0.0448176
KEGG_PATHWAY	hsa04211	Longevity regulating pathway	3	11.5385	0.0299673	ENSG00000254647, ENSG00000142208, ENSG00000141510	26	89	8164	10.5843	0.997183	0.0751127	0.0451455
KEGG_PATHWAY	hsa05410	Hypertrophic cardiomyopathy	3	11.5385	0.0305915	ENSG00000075624, ENSG00000150093, ENSG00000005961	26	90	8164	10.4667	0.997512	0.0756944	0.0454951
KEGG_PATHWAY	hsa05414	Dilated cardiomyopathy	3	11.5385	0.0344453	ENSG00000075624, ENSG00000150093, ENSG00000005961	26	96	8164	9.8125	0.998847	0.0841513	0.050578
KEGG_PATHWAY	hsa04914	Progesterone-mediated oocyte maturation	3	11.5385	0.0384795	ENSG00000254647, ENSG00000107643, ENSG00000142208	26	102	8164	9.23529	0.999486	0.0928317	0.0557952
KEGG_PATHWAY	hsa04625	C-type lectin receptor signaling pathway	3	11.5385	0.039863	ENSG00000107643, ENSG00000197122, ENSG00000142208	26	104	8164	9.05769	0.999611	0.0949822	0.0570877
KEGG_PATHWAY	hsa04931	Insulin resistance	3	11.5385	0.0426866	ENSG00000254647, ENSG00000107643, ENSG00000142208	26	108	8164	8.72222	0.999779	0.10047	0.060386
KEGG_PATHWAY	hsa04670	Leukocyte transendothelial migration	3	11.5385	0.0470597	ENSG00000075624, ENSG00000150093, ENSG00000070831	26	114	8164	8.26316	0.999909	0.109428	0.0657702
KEGG_PATHWAY	hsa05020	Prion disease	4	15.3846	0.0494388	ENSG00000107643, ENSG00000105974, ENSG00000175166, ENSG00000109971	26	273	8164	4.60073	0.999944	0.113591	0.0682726
KEGG_PATHWAY	hsa04071	Sphingolipid signaling pathway	3	11.5385	0.0508257	ENSG00000107643, ENSG00000142208, ENSG00000141510	26	119	8164	7.91597	0.999958	0.115404	0.0693621
KEGG_PATHWAY	hsa04728	Dopaminergic synapse	3	11.5385	0.0611061	ENSG00000107643, ENSG00000078369, ENSG00000142208	26	132	8164	7.13636	0.999995	0.137133	0.0824222
KEGG_PATHWAY	hsa04910	Insulin signaling pathway	3	11.5385	0.0652378	ENSG00000254647, ENSG00000107643, ENSG00000142208	26	137	8164	6.87591	0.999998	0.144723	0.0869837
KEGG_PATHWAY	hsa04371	Apelin signaling pathway	3	11.5385	0.0669167	ENSG00000039068, ENSG00000078369, ENSG00000142208	26	139	8164	6.77698	0.999998	0.146761	0.0882084
KEGG_PATHWAY	hsa04140	Autophagy - animal	3	11.5385	0.0686103	ENSG00000254647, ENSG00000107643, ENSG00000142208	26	141	8164	6.68085	0.999999	0.148784	0.0894247
KEGG_PATHWAY	hsa05017	Spinocerebellar ataxia	3	11.5385	0.0703184	ENSG00000107643, ENSG00000175166, ENSG00000142208	26	143	8164	6.58741	0.999999	0.150794	0.0906326
KEGG_PATHWAY	hsa04921	Oxytocin signaling pathway	3	11.5385	0.0799611	ENSG00000146648, ENSG00000075624, ENSG00000197122	26	154	8164	6.11688	1	0.169588	0.101928
KEGG_PATHWAY	hsa04390	Hippo signaling pathway	3	11.5385	0.0826608	ENSG00000075624, ENSG00000132535, ENSG00000039068	26	157	8164	6	1	0.171543	0.103104
KEGG_PATHWAY	hsa04514	Cell adhesion molecules	3	11.5385	0.0826608	ENSG00000150093, ENSG00000039068, ENSG00000010610	26	157	8164	6	1	0.171543	0.103104
KEGG_PATHWAY	hsa04310	Wnt signaling pathway	3	11.5385	0.0946813	ENSG00000107643, ENSG00000100387, ENSG00000141510	26	170	8164	5.54118	1	0.194273	0.116765
KEGG_PATHWAY	hsa04141	Protein processing in endoplasmic reticulum	3	11.5385	0.0956265	ENSG00000107643, ENSG00000100387, ENSG00000109971	26	171	8164	5.50877	1	0.194273	0.116765
